# Supplementary material for: Metabarcoding and Metabolome Analyses Reveal Mechanisms of Leymus chinensis Growth Promotion by Fairy Ring of Leucocalocybe mongolica
Source: J Fungi (Basel). 2022 Sep 8;8(9):944. doi: 10.3390/jof8090944 (PMC9505569; doi:10.3390/jof8090944)
Supplement: Supplementary file 1 [file jof-08-00944-s001.zip]

Archive with 1 entries (1 files):
- jof-1818544-supplementary.xlsx
