# Supplementary material for: Metabarcoding and Metabolome Analyses Reveal Mechanisms of Leymus chinensis Growth Promotion by Fairy Ring of Leucocalocybe mongolica
Source: J Fungi (Basel). 2022 Sep 8;8(9):944. doi: 10.3390/jof8090944 (PMC9505569; doi:10.3390/jof8090944)
Supplement: Supplementary file 1 [file jof-08-00944-s001.zip › jof-1818544-supplementary.xlsx]

## Sheet: Sheet1
Table S1. Metabolite statistics of leaves and roots of LC.
Compounds	Molecular Weight (Da)	Formula	Class	Leaf-CK1	Leaf-CK2	Leaf-CK3	Leaf-FR1	Leaf-FR2	Leaf-FR3	Root-CK1	Root-CK2	Root-CK3	Root-FR1	Root-FR2	Root-FR3	kegg_map
N,N-Dimethylformamide	73.053	C3H7NO	Alkaloids	164960	131510	136840	148830	185550	172040	141950	161410	161030	171310	183500	159990	--
Piperidine	85.089	C5H11N	Alkaloids	805880	813050	743000	1226300	1279400	1209400	1068900	953660	1061400	2281600	2275900	2334900	ko00960
Pyruvic acid	88.016	C3H4O3	Organic acids	45841	27976	40172	42488	47217	44666	312340	280140	324700	117910	98125	108340	ko00010,ko00020,ko00030,ko00040,ko00053,ko00250,ko00260,ko00261,ko00270,ko00290,ko00330,ko00350,ko00360,ko00430,ko00440,ko00620,ko00630,ko00650,ko00660,ko00710,ko00730,ko00760,ko00770,ko00900,ko01100,ko01110,ko01200,ko01210,ko01230,ko01240
L-Alanine	89.048	C3H7NO2	Amino acids and derivatives	3731.1	6577.2	1850.9	7546.7	2781.5	3205.8	4174.1	8378.1	924.19	9841.5	3277.8	3730.6	ko00250,ko00270,ko00430,ko00450,ko00710,ko00970,ko00998,ko01100,ko01110,ko01200,ko01230,ko02010,ko04122
Oxalic acid	89.995	C2H2O4	Phenolic acids	21875	34150	30924	8846.6	14709	13775	137950	130710	214400	171130	178010	137310	ko00230,ko00630,ko01100
D-Lactic Acid*	90.032	C3H6O3	Organic acids	43386	61818	53559	41645	35918	41700	9	9	9	9	9	9	ko00620,ko01100
2,3-Dihydroxypropanal	90.032	C3H6O3	Others	19741	9882.5	22636	2133.2	13104	3521.2	23136	31732	41104	41738	42366	31645	--
Succinic anhydride	100.018	C4H4O3	Organic acids	128840	189980	157330	207740	190730	161720	68005	98260	94759	57199	70096	88343	--
L-Azetidine-2-carboxylic acid	101.048	C4H7NO2	Amino acids and derivatives	59708	73334	48653	66670	81595	84209	9	9	9	9	9	9	--
1-Aminocyclopropane-1-carboxylic acid	101.048	C4H7NO2	Organic acids	9	9	9	9	9	9	640370	682260	676130	219400	183210	177470	ko00270,ko01100,ko01110
Succinic semialdehyde	102.032	C4H6O3	Organic acids	63613	60322	62114	44156	68371	48011	7558.8	4441.2	9364.5	9	9	9	ko00250,ko00350,ko00650,ko00750,ko00760,ko01100,ko01200
Cadaverine	102.116	C5H14N2	Alkaloids	105040	119970	91540	258860	284860	281650	100870	117920	111000	405630	454460	420180	ko00310,ko00480,ko00960,ko01100,ko01110
N,N-Dimethylglycine	103.063	C4H9NO2	Amino acids and derivatives	1773600	1651200	1794600	3012700	3189600	2898200	2417100	2351700	2494200	2064200	2226200	2217300	ko00260,ko01100
2-Aminoisobutyric acid	103.063	C4H9NO2	Organic acids	2627600	2292900	2555800	3362100	3630200	3839800	5157400	5025900	5174900	3519000	3464700	2923000	--
γ-Aminobutyric acid	103.063	C4H9NO2	Organic acids	2829400	2817000	2768000	4817600	4840900	4762700	3493300	3160600	3528800	3262900	3237900	3063600	ko00250,ko00330,ko00410,ko00650,ko00760,ko01100
Methyl 3-aminopropanoate	103.063	C4H9NO2	Amino acids and derivatives	2564300	2378200	2574200	3581700	3766400	3383800	5327600	4939400	4952900	3760800	3560200	3184600	--
Choline	103.091	C5H13NO	Alkaloids	25160000	25385000	23284000	31308000	33109000	30881000	44263000	43382000	43570000	32101000	31748000	27057000	ko00260,ko00564,ko01100,ko02010
Hydroxypyruvic acid*	104.011	C3H4O4	Organic acids	128800	138790	125900	275350	284020	251570	567040	561370	554880	105060	111520	102490	ko00260,ko00630,ko01100,ko01110,ko01200
L-Serine	105.043	C3H7NO3	Amino acids and derivatives	644160	587280	598230	334720	415160	467870	4828900	4496200	4371500	3516000	2892500	3308000	ko00260,ko00261,ko00270,ko00460,ko00564,ko00600,ko00630,ko00920,ko00970,ko01100,ko01110,ko01200,ko01230,ko01240,ko02010
Diethanolamine	105.079	C4H11NO2	Alkaloids	9457.2	8841.1	7117	5810.6	6673.3	5682.6	337760	319850	292970	217800	249860	236860	ko00564
m-Cresol	108.058	C7H8O	Phenolic acids	12648	8210.6	13221	9431.2	9150.5	9093.9	9	9	9	9	9	9	--
Cytosine	111.043	C4H5N3O	Nucleotides and derivatives	640340	529180	547830	348450	361560	383670	169750	157590	160230	241490	230120	296430	ko00240,ko01100
Uracil	112.027	C4H4N2O2	Nucleotides and derivatives	348140	283600	283120	184490	141250	149760	278390	235040	264620	407410	294660	307920	ko00240,ko00410,ko00770,ko01100
3-Cyano-L-alanine	114.043	C4H6N2O2	Amino acids and derivatives	9	9	9	9	9	9	7863.7	15643	9427	36468	29600	37593	ko00460,ko01100,ko01110
L-Proline	115.063	C5H9NO2	Amino acids and derivatives	1330900	1352300	1307500	911920	1020700	1024800	10673000	10887000	11280000	6312900	6047900	6131200	ko00330,ko00332,ko00970,ko01100,ko01110,ko01230,ko02010
Fumaric acid	116.011	C4H4O4	Organic acids	247120	185100	193610	147070	140550	108680	255360	198010	224710	190290	287390	307460	ko00020,ko00190,ko00220,ko00250,ko00350,ko00360,ko00620,ko00650,ko00760,ko01100,ko01110,ko01200
4-Oxopentanoic Acid	116.047	C5H8O3	Organic acids	11749	10077	15069	18961	16743	13842	11891	10605	7275.9	5688.8	11325	7148.1	--
N-Methyl-α-aminoisobutyric acid	117.079	C5H11NO2	Amino acids and derivatives	2311300	2488400	1843200	5740600	6135400	5913800	589450	549380	477020	10556000	10908000	11666000	--
L-Valine	117.079	C5H11NO2	Amino acids and derivatives	11506000	12946000	12221000	15886000	18037000	18422000	32907000	32951000	32570000	51433000	51711000	46521000	ko00280,ko00290,ko00311,ko00460,ko00770,ko00966,ko00970,ko01100,ko01110,ko01210,ko01230,ko01240,ko02010
Acetoxyacetic acid	118.027	C4H6O4	Organic acids	9	9	9	9	9	9	82570	99340	79725	122480	143190	129460	--
β-Hydroxyisovaleric acid	118.063	C5H10O3	Organic acids	93602	79177	88707	120800	127730	98579	126470	134930	116000	113030	414350	99904	ko00280,ko01100
Aminomalonic acid	119.022	C3H5NO4	Organic acids	985860	1171600	1105600	806680	987500	1180300	551500	688690	554040	732920	599340	654720	--
N-Benzylmethylene isomethylamine	119.073	C8H9N	Alkaloids	1911200	1799100	1982900	2686100	2889700	2678400	937670	982230	958430	1615800	1572800	1537800	--
D-(-)-Threose	120.042	C4H8O4	Others	151870	139720	123010	90070	70695	110130	637200	654590	634540	726100	732270	756550	--
Erythrose	120.042	C4H8O4	Others	317370	324510	296270	284610	244610	320960	49249	80778	38137	65005	107270	92478	--
4-Methylbenzaldehyde	120.058	C8H8O	Others	28587	39580	36444	37267	22491	24584	9	9	9	9	9	9	ko01100
4-Hydroxybenzaldehyde	122.037	C7H6O2	Phenolic acids	534870	462240	448560	789450	769900	725120	7053100	7117300	7270200	8094600	8767700	9046500	ko01100
2-Hydroxybenzaldehyde (Salicylaldehyde)*	122.037	C7H6O2	Phenolic acids	31815	27120	21390	18686	24974	15501	83658	87291	79595	120880	108370	102590	ko01100
Isonicotinic acid	123.032	C6H5NO2	Others	594150	652210	627670	385260	393000	426920	108100	91685	115500	193440	193660	206170	--
2-Picolinic acid	123.032	C6H5NO2	Organic acids	922750	888010	860590	593950	697010	624040	109340	96244	116440	204100	208230	205700	ko00380,ko01100
2-Aminoethylphosphonate	125.024	C2H8NO3P	Lipids	15688	19163	29071	13133	21958	16647	9	9	9	9	9	9	ko00440,ko01100,ko02010
2-Hydroxyethylphosphonic acid	126.008	C2H7O4P	Organic acids	9	9	9	9	9	9	4513400	4531600	4249300	5709300	5178900	4915200	ko00440,ko00998,ko01100,ko01110
5-Hydroxymethylfurfural	126.032	C6H6O3	Others	9	9	9	9	9	9	66682	73173	60309	86926	72645	65841	--
5-Oxo-L-Proline	129.043	C5H7NO3	Amino acids and derivatives	6121	8278.2	9248.2	10513	13342	10543	59985	74504	66021	86354	81044	73674	ko00480,ko01100
Isoquinoline	129.058	C9H7N	Alkaloids	9	9	9	31851	13808	17669	49092	54151	46450	209950	236740	180010	--
Cycloleucine	129.079	C6H11NO2	Amino acids and derivatives	366860	337430	346460	235520	261440	262470	127640	116190	154380	313900	346940	319940	--
L-Pipecolic Acid	129.079	C6H11NO2	Organic acids	197320	175440	209870	936980	1049400	1071000	3207500	3086300	2685900	1818800	1755300	2081400	ko00310,ko00960,ko01100,ko01110
4-Guanidinobutanal	129.09	C5H11N3O	Others	751430	774140	682990	1137400	1339700	1351900	5120100	5826900	4902800	2699700	3144000	2946600	--
Methylenesuccinic acid	130.027	C5H6O4	Organic acids	17231000	17645000	17168000	15996000	15346000	14196000	9	9	9	9	9	9	ko00660,ko01100
3-Methyl-2-oxopentanoic acid	130.063	C6H10O3	Organic acids	14183	13442	19104	32221	44986	41667	9	9	9	9	9	9	ko00280,ko00290,ko00966,ko01100,ko01110,ko01210,ko01230
N-Acetylputrescine	130.111	C6H14N2O	Alkaloids	50312	43512	52681	201090	232010	212650	9	9	9	9	9	9	ko00330,ko01100
Agmatine	130.122	C5H14N4	Alkaloids	48799	62299	58918	217000	228200	228890	7710	10893	8937.3	78221	123080	79668	ko00330,ko01100
5-Aminolevulinate	131.058	C5H9NO3	Alkaloids	1048200	233080	933480	1162100	1360100	1180300	1064500	955160	1006400	2340800	2151500	2020400	ko00260,ko00860,ko01100,ko01110,ko01240,ko02010
N-Propionylglycine	131.058	C5H9NO3	Amino acids and derivatives	1641900	1515100	1997400	1051200	1188400	1244300	50351	54237	54267	482100	494400	468740	--
L-Leucine	131.095	C6H13NO2	Amino acids and derivatives	16932000	16800000	17943000	11103000	11215000	11333000	4364900	3959000	4162700	9127100	9911900	9414900	ko00280,ko00290,ko00966,ko00970,ko01100,ko01110,ko01210,ko01230,ko02010
L-Allo-isoleucine*	131.095	C6H13NO2	Amino acids and derivatives	4912800	1013800	4251500	5426900	5741900	5466700	5005900	4768000	4978800	11201000	10910000	10119000	--
L-Isoleucine	131.095	C6H13NO2	Amino acids and derivatives	14632000	14867000	15426000	9006800	9216700	9320100	3446600	3117500	3555000	8359200	8516100	8120000	ko00280,ko00290,ko00460,ko00960,ko00966,ko00970,ko01100,ko01110,ko01210,ko01230,ko02010
6-Aminocaproic acid	131.095	C6H13NO2	Organic acids	417640	414410	379970	657490	738470	890480	1048000	1077800	1033800	2285400	2125900	1959800	ko01100
Monomethyl succinate*	132.042	C5H8O4	Organic acids	80392	76322	77088	72156	80659	59987	28926	33625	38785	29698	33817	32000	--
Ethylmalonic acid	132.042	C5H8O4	Organic acids	99834	92890	79822	52596	57968	55325	9	9	9	9	9	9	--
2-Methylsuccinic acid*	132.042	C5H8O4	Organic acids	629320	680690	682780	517490	543340	524070	306910	295300	325150	300200	249910	252190	--
3-Ureidopropionic Acid	132.053	C4H8N2O3	Organic acids	11114	14344	11584	20050	16699	23786	1313500	1390200	1468700	4718800	4455200	4421900	ko00240,ko00410,ko00770,ko01100
L-Asparagine	132.054	C4H8N2O3	Amino acids and derivatives	9	9	9	9	9	9	15356000	14673000	14413000	36277000	33009000	36184000	ko00250,ko00460,ko00970,ko01100,ko01110,ko01230
6-Hydroxyhexanoic acid	132.079	C6H12O3	Organic acids	32622	28397	31472	61204	53650	56976	40807	30985	26222	30683	27229	13555	--
2-Hydroxyisocaproic acid	132.079	C6H12O3	Organic acids	10752	16853	13449	19609	19928	9970.5	47380	62789	52442	46798	53255	38663	--
L-Aspartic Acid	133.038	C4H7NO4	Amino acids and derivatives	712200	803610	751190	2371900	2458600	2380200	13329000	12332000	11442000	20618000	22660000	25595000	ko00220,ko00250,ko00260,ko00261,ko00270,ko00300,ko00340,ko00410,ko00460,ko00710,ko00760,ko00770,ko00970,ko01100,ko01110,ko01200,ko01210,ko01230,ko01240,ko02010
D-Malic acid	134.022	C4H6O5	Organic acids	363370	417840	342570	953320	942670	921040	639520	563770	633530	919370	898070	777310	ko00650,ko01100
S-Methyl-L-cysteine	135.035	C4H9NO2S	Amino acids and derivatives	369130	357030	369330	508260	499830	563840	199580	216360	215420	228670	222300	230890	ko02010
Adenine	135.054	C5H5N5	Nucleotides and derivatives	16392000	16750000	17466000	18806000	18742000	18960000	1305800	1255200	1250900	3916000	3724300	4204800	ko00230,ko00908,ko01100
2-Aminopurine	135.054	C5H5N5	Nucleotides and derivatives	658150	770140	798260	667070	675200	713660	52251	42272	41064	46069	50609	51042	--
D-Threonic Acid	136.037	C4H8O5	Others	632450	588720	584120	909830	935960	937400	331980	263970	290680	359130	351150	305270	--
Hypoxanthine	136.039	C5H4N4O	Nucleotides and derivatives	64894	68636	81014	111680	83687	118120	21751	20969	25054	60167	51955	50618	ko00230,ko01100
4-Aminobenzoic acid	137.048	C7H7NO2	Phenolic acids	16751	21143	16411	23063	25910	21033	4367.5	8886	10937	9	9	9	ko00790,ko01100,ko01240
Nicotinic Acid Methyl Ester(Methyl Nicotinate)	137.048	C7H7NO2	Alkaloids	26114	30118	30318	33463	32040	38535	14382	15584	18686	9	9	9	ko00760
Anthranilic Acid	137.048	C7H7NO2	Phenolic acids	9	9	9	13569	26290	17453	32575	10598	21180	26505	34726	35823	ko00380,ko00400,ko00998,ko01058,ko01100,ko01110,ko01230
L-Tyramine	137.084	C8H11NO	Alkaloids	32368	45710	44390	59075	50347	62888	17687	19002	15369	362460	248390	328140	ko00350,ko00950,ko01100,ko01110,ko01240
2,5-Dihydroxybenzaldehyde	138.032	C7H6O3	Phenolic acids	349410	324150	341520	484890	574590	566490	3208200	3219100	3273200	2934200	3045600	3068300	ko00350,ko01100
Salicylic acid	138.032	C7H6O3	Phenolic acids	104600	86542	94343	363350	333140	364030	216640	194100	243060	336510	321880	344610	ko00360,ko01100,ko01110,ko04075
3-Hydroxybenzoic Acid	138.032	C7H6O3	Organic acids	1338500	1336200	1339500	3434900	3644900	3629400	643760	666490	632590	1363900	1382400	1299900	ko00400
4-Hydroxybenzoic acid	138.032	C7H6O3	Phenolic acids	451360	477180	539470	733460	806790	693150	4437600	4600700	4587300	4245300	4479700	4473800	ko00130,ko00790,ko01100,ko01110,ko01240
Protocatechualdehyde	138.032	C7H6O3	Phenolic acids	354350	357530	358300	513130	599530	637450	3314700	3398600	3334700	3261100	3232900	3099300	ko00950
Urocanic acid	138.043	C6H6N2O2	Organic acids	50219	36005	45632	35719	24350	37029	9	9	9	9	9	9	ko00340,ko01100
Tyrosol	138.068	C8H10O2	Phenolic acids	15433	19206	8624.7	59454	48141	57041	37763	27394	38330	52742	49589	40621	ko00350,ko01100
4-Nitrophenol	139.027	C6H5NO3	Phenolic acids	10242000	11792000	7563300	12236000	10856000	11679000	6239100	7995300	7217300	10229000	8679400	4846200	--
2-Amino-4,5-dihydro-1H-imidazole-4-acetic acid	143.069	C5H9N3O2	Alkaloids	3921600	3973800	3593800	9471200	11442000	12241000	3147300	3052900	2886000	3875300	3587300	4038600	--
Stachydrine	143.095	C7H13NO2	Alkaloids	3335100	3262500	2663600	8367500	8621400	9024000	2281200	2241500	2508200	2634600	2903000	2612500	--
1-Methylpiperidine-2-carboxylic acid	143.095	C7H13NO2	Amino acids and derivatives	3531300	3587000	3512800	10301000	11441000	10249000	2997600	2966800	2653900	3800400	3748100	3118100	--
Valproic Acid	144.115	C8H16O2	Organic acids	2384700	2348500	2505200	3165700	3152100	3266300	1924900	1890300	2010700	2782300	2731600	2648000	--
N-Acetylcadaverine	144.126	C7H16N2O	Alkaloids	124910	155670	139700	146510	143950	120780	88178	98340	87172	88269	79142	88327	--
Indole-3-carboxaldehyde	145.053	C9H7NO	Alkaloids	9	9	9	9	9	9	9	9	9	298690	194620	218430	--
4-Acetamidobutyric acid	145.074	C6H11NO3	Organic acids	139570	119740	112410	284650	241990	263570	37860	44613	41492	44976	38330	30266	ko00330,ko01100
Allysine(6-Oxo DL-Norleucine)	145.074	C6H11NO3	Others	60966	71781	69676	151470	107650	148620	50109	36085	43825	103510	131550	91732	ko00300,ko00310,ko00960,ko01100,ko01110,ko01230
N-Methyl-Trans-4-Hydroxy-L-Proline	145.074	C6H11NO3	Amino acids and derivatives	57370	54194	70612	37354	69543	48181	49573	85531	53168	86998	81028	77328	--
(S)-2-methyl-3-oxosuccinic acid	146.022	C5H6O5	Organic acids	36890	53332	40620	20978	34175	31047	86049	27582	60472	42391	44855	52346	ko00660
α-Ketoglutaric acid	146.022	C5H6O5	Organic acids	225260	250260	219420	126390	132890	106360	923740	883850	1070400	580970	621980	635000	ko00020,ko00040,ko00053,ko00220,ko00250,ko00300,ko00310,ko00340,ko00430,ko00630,ko00650,ko00660,ko01100,ko01110,ko01200,ko01210,ko01230,ko01240
Coumarin	146.037	C9H6O2	Lignans and Coumarins	9	9	9	9	9	9	21715	21181	24884	9	9	9	ko00940,ko01110
2-Methylglutaric acid*	146.058	C6H10O4	Organic acids	50104	36040	50514	51394	20925	38886	121820	138570	149810	52925	53869	85283	--
Adipic Acid*	146.058	C6H10O4	Organic acids	45993	47210	35835	37438	32383	47542	148470	115650	165470	59549	55692	67423	ko01100
2,2-Dimethylsuccinic acid	146.058	C6H10O4	Organic acids	41239	26585	35942	89394	79171	100700	203690	207650	198550	318330	390890	390730	--
L-Glutamine	146.069	C5H10N2O3	Amino acids and derivatives	8481300	8406600	8850500	6560300	5255600	5183000	3256000	3109100	3224400	7020200	6573800	6795300	ko00220,ko00230,ko00240,ko00250,ko00630,ko00750,ko00910,ko00970,ko01100,ko01230,ko01240,ko02010
L-Lysine	146.106	C6H14N2O2	Amino acids and derivatives	8370000	8149000	8378900	5167500	5333800	5289100	3439700	2938900	3468300	6681300	6521700	6587400	ko00300,ko00310,ko00780,ko00960,ko00970,ko01100,ko01110,ko01210,ko01230,ko02010
L-Glutamic acid	147.053	C5H9NO4	Amino acids and derivatives	2484900	2668000	2118200	949210	1107300	1160900	36248000	35168000	33270000	14756000	14516000	15057000	ko00220,ko00250,ko00330,ko00332,ko00340,ko00430,ko00480,ko00524,ko00630,ko00650,ko00660,ko00860,ko00910,ko00970,ko01100,ko01110,ko01200,ko01210,ko01230,ko01240,ko02010
L-threo-3-Methylaspartate	147.053	C5H9NO4	Amino acids and derivatives	578250	610430	626590	383410	382990	403860	3872000	3807700	4007800	2603400	2723300	2918400	ko00630,ko00660,ko01100,ko01200
(2S,3R,4S)-4-Hydroxyisoleucine	147.09	C6H13NO3	Amino acids and derivatives	20506	17268	23246	9	9	9	111460	94755	119800	82733	64361	61492	--
D-Arabinono-1,4-lactone	148.037	C5H8O5	Others	13202	16045	17908	9	9	9	54124	40439	43976	104820	137400	139220	ko00053
(S)-2-Hydroxyglutaric Acid*	148.037	C5H8O5	Organic acids	34872	38772	38095	57162	22983	38452	26615	21423	7657	16358	36784	45305	ko00310,ko01100
(S)-Citramalate*	148.037	C5H8O5	Organic acids	513490	639250	683140	315170	357630	351660	31747	20268	27220	202570	157410	114410	ko00660,ko01100
Dihydrocoumarin	148.052	C9H8O2	Lignans and Coumarins	3299.9	3285.7	2617.6	5215.3	6858.1	5653.4	22988	28856	23885	401540	378090	399600	--
Cinnamic acid	148.052	C9H8O2	Phenolic acids	4265.4	3929.8	5399.9	5805.9	4774	5497.5	3653.1	5392.7	3828.6	7824.4	9602.8	6461.4	ko00130,ko00360,ko00940,ko00998,ko01100,ko01110
4-Hydroxymandelonitrile	149.048	C8H7NO2	Alkaloids	1585600	1515000	1682600	991600	1091800	1031600	264470	266440	306620	244280	210300	210530	--
DL-Methionine	149.051	C5H11NO2S	Amino acids and derivatives	766130	876160	805420	436740	411760	550470	347310	345740	281350	211830	236940	210100	--
L-Methionine	149.051	C5H11NO2S	Amino acids and derivatives	1199400	1334300	1475300	930820	956600	952240	256780	254750	234430	216620	247020	242950	ko00270,ko00966,ko00970,ko01100,ko01110,ko01210,ko01230,ko01240
L-(+)-Tartaric acid	150.016	C4H6O6	Organic acids	89495	62275	68295	51962	32508	65309	28558	27765	16229	28117	31411	43033	ko00630,ko01100
D-Arabinose	150.053	C5H10O5	Others	1461400	1429200	1387400	1055400	1001100	1049100	88379	121080	84566	132620	102200	94758	ko00040,ko00053
DL-Xylose	150.053	C5H10O5	Others	1435600	1416100	1508200	1046600	1060500	1002400	61376	116320	96388	115390	122920	118980	--
4'-Hydroxypropiophenone	150.068	C9H10O2	Phenolic acids	9	9	9	9	9	9	9584.2	8770.6	5331.7	27944	26893	27689	--
Methiin	151.03	C4H9NO3S	Amino acids and derivatives	9	9	9	9	9	9	2435900	1884500	2173700	9	9	9	--
Guanine	151.049	C5H5N5O	Nucleotides and derivatives	3346700	3603700	3436700	2349300	2484200	2426300	194680	178950	173490	438150	388800	427930	ko00230,ko01100
Isoguanine	151.049	C5H5N5O	Nucleotides and derivatives	384950	301610	381900	172300	262470	166690	31501	41874	44237	80418	87476	83600	--
Xanthine	152.033	C5H4N4O2	Nucleotides and derivatives	78883	76439	84735	126530	220600	168930	82508	41766	99921	120440	79193	141570	ko00230,ko00232,ko01100,ko01110
p-Hydroxyphenyl acetic acid	152.047	C8H8O3	Phenolic acids	9	9	9	9	9	9	180640	168940	219380	643260	770440	662950	ko00350,ko00360,ko01100
Vanillin	152.047	C8H8O3	Phenolic acids	1643600	1741700	1626200	2299100	2205200	2270300	8601100	8031200	8170700	21493000	21918000	22195000	ko00998,ko01100,ko01110
1,4-Dihydro-1-Methyl-4-oxo-3-pyridinecarboxamide	152.059	C7H8N2O2	Alkaloids	439830	477950	439370	809150	837900	799870	100720	124150	136290	36477	42188	50279	ko00760,ko01100
Xylitol	152.068	C5H12O5	Others	305080	286320	308970	469640	475080	513680	71096	89261	92215	39134	29229	37000	ko00040,ko01100,ko02010
D-Arabitol	152.068	C5H12O5	Others	368890	370630	346610	584590	629230	585410	108620	88973	94555	29737	49398	38395	ko00040,ko01100
Ribitol	152.068	C5H12O5	Others	608570	594820	665640	965550	1055500	1056000	206310	235870	222900	133090	147680	147460	ko00040,ko00740,ko01100
L-Arabitol	152.068	C5H12O5	Others	321680	318920	364970	684960	661430	673830	101110	89049	83691	21834	37175	33727	ko00040,ko01100
cis-Citral	152.12	C10H16O	Others	92864	75480	74396	42574	55687	48461	9	9	9	9	9	9	ko01110
4-Aminosalicylic acid	153.043	C7H7NO3	Phenolic acids	42332	48367	41259	77507	61549	62732	9	9	9	9	9	9	--
Dopamine	153.079	C8H11NO2	Alkaloids	2746	6667.8	19687	30613	42000	31028	8833.5	12938	6467.2	701120	577900	570520	ko00350,ko00950,ko00965,ko01100,ko01110
3,4-Dihydroxybenzoic acid (Protocatechuic acid)	154.027	C7H6O4	Phenolic acids	1038000	960110	1140000	4057000	4297300	4238800	1281900	1323900	1229000	557070	543180	508360	ko01100,ko01110
2,6-Dihydroxybenzoic acid	154.027	C7H6O4	Phenolic acids	2260900	1915600	2324200	4433600	4585100	4471300	9	9	9	7516000	7047300	7143300	--
2,5-Dihydroxybenzoic acid; Gentisic Acid	154.027	C7H6O4	Phenolic acids	602400	617180	640720	2294100	2399700	2303300	772650	789270	754990	309770	293230	316520	ko00350,ko01100
3,4-dihydroxy phenylethanol	154.063	C8H10O3	Phenolic acids	9	9	9	35939	30688	30766	9	9	9	9	9	9	--
Hydroxytyrosol	154.063	C8H10O3	Phenolic acids	19697	22772	23420	39351	44142	46870	9	9	9	16182	19627	15635	--
L-Histidine	155.069	C6H9N3O2	Amino acids and derivatives	442090	444060	511530	704130	916640	880330	3169000	3840200	2817300	5347400	4656400	4030600	ko00340,ko00410,ko00970,ko01100,ko01110,ko01230,ko02010
3-Indoleacetonitrile	156.069	C10H8N2	Alkaloids	9	9	9	9	9	9	52601	34263	30287	125800	96744	123720	ko00380,ko01100
TranexamicAcid	157.11	C8H15NO2	Organic acids	52256	78592	55282	53196	99971	137410	9	9	9	77946	50488	54124	--
Allantoin	158.044	C4H6N4O3	Organic acids	9	9	9	5834	13984	5975.5	9	9	9	264210	234020	181980	--
2-Decanol*	158.167	C10H22O	Others	5399800	6036800	6077300	5094900	5420200	5370700	6495400	6629000	6546700	7209400	7259100	7378700	--
5-Acetamidopentanoic Acid	159.09	C7H13NO3	Organic acids	126540	133800	141570	254150	244170	294200	1064900	1104300	1103300	2447600	2499000	2312700	ko00310,ko01100
Pimelic acid*	160.074	C7H12O4	Organic acids	4693.7	8930	4616.3	12690	10664	12961	33887	44461	38305	43458	44837	38753	ko00780,ko01100,ko01240
2-Propylsuccinic acid*	160.074	C7H12O4	Organic acids	5168.9	9060.3	13309	9	9	9	38370	34055	36370	35000	42744	38651	--
L-Alanyl-L-Alanine	160.085	C6H12N2O3	Amino acids and derivatives	674390	651970	717080	672690	706440	643030	21662	27178	18290	32785	36051	24007	--
S-Allyl-L-cysteine	161.051	C6H11NO2S	Amino acids and derivatives	9	9	9	9	9	9	391910	389180	374060	9	9	9	--
3-Hydroxy-3-methylpentane-1,5-dioic acid	162.053	C6H10O5	Amino acids and derivatives	637750	497490	617320	528650	594440	570800	773460	963810	806180	535380	502550	523250	--
4-MethoxycinnaMaldehyde	162.068	C10H10O2	Phenolic acids	23067	18520	15013	14358	17829	17868	420680	389330	341050	651390	603900	605190	--
4-Hydroxy-L-glutamic acid	163.048	C5H9NO5	Amino acids and derivatives	10796	6457	15671	14604	15574	9504.4	37599	36615	26429	43230	57554	51399	--
L-Methionine methyl ester	163.067	C6H13NO2S	Amino acids and derivatives	69871	83117	84128	53042	60397	54517	9	9	9	9	9	9	--
2-Hydroxycinnamic acid	164.047	C9H8O3	Phenolic acids	1306700	1113300	1305800	2010700	2086700	2056900	4841900	5046600	5278300	13974000	13771000	14624000	ko00360,ko00940,ko01100,ko01110
α-Hydroxycinnamic Acid	164.047	C9H8O3	Phenolic acids	118730	92053	96764	180730	172980	117650	104250	157620	115720	344020	267780	275010	ko00360,ko01100
p-Coumaric acid	164.047	C9H8O3	Phenolic acids	9	9	9	42278	79572	45026	49356	65091	66992	119860	166780	142880	ko00130,ko00350,ko00940,ko00950,ko00998,ko01100,ko01110
(E)-3-(3,4-dihydroxyphenyl)acrylaldehyde	164.047	C9H8O3	Others	5595.1	11482	23832	46925	32274	52262	138000	180570	171090	367070	388500	461130	ko00940,ko01110
Phenylpyruvic acid	164.047	C9H8O3	Organic acids	11678	10022	12246	21535	27284	15726	127260	122850	143020	193730	214650	225960	ko00360,ko00400,ko00960,ko01100,ko01110,ko01210,ko01230
1,5-Anhydro-D-glucitol*	164.069	C6H12O5	Others	119730	153610	147910	168850	192740	206220	80430	63243	55875	93917	77569	100860	--
4-PHENYLBUTYRIC ACID	164.084	C10H12O2	Organic acids	21656	22440	18078	14387	14386	14960	24415	21532	13796	13581	9856.9	18122	--
L-Phenylalanine	165.07	C9H11NO2	Amino acids and derivatives	4176000	3944100	4218100	5601900	5696200	5990900	1679100	1733200	1793500	2980600	2929500	3012200	ko00360,ko00400,ko00460,ko00940,ko00960,ko00966,ko00970,ko00998,ko01100,ko01110,ko01210,ko01230,ko02010
Terephthalic acid	166.027	C8H6O4	Phenolic acids	1276500	1086800	985430	793200	581030	738990	3133900	3344600	3497500	4143800	4574200	3925700	ko01100
6-Methylmercaptopurine	166.031	C6H6N4S	Nucleotides and derivatives	4380500	4372200	4352200	5984400	5797500	6259100	1956800	2020600	2103200	3349800	3773700	3457800	--
D-Xylonic acid	166.048	C5H10O6	Others	8441000	8331000	8291500	11398000	11505000	11095000	2490600	2514000	2592300	5703700	5571900	5957600	ko00040,ko01100
DL-3-Phenyllactic acid	166.063	C9H10O3	Organic acids	83910	91767	94532	75298	102680	78650	79457	56007	87418	76057	75164	104660	--
3-(4-Hydroxyphenyl)-propionic acid	166.063	C9H10O3	Phenolic acids	148360	132710	149070	124760	130600	124800	116700	110460	125850	102490	95795	103450	--
2,6-Dimethoxybenzaldehyde	166.063	C9H10O3	Phenolic acids	79648	79997	74055	90556	86740	80198	99529	68878	82201	80318	81879	64046	--
Acetovanillone	166.063	C9H10O3	Phenolic acids	233450	245390	267470	37135	50985	31604	48420	55256	66364	179550	194110	167290	--
Rhododendrol	166.099	C10H14O2	Phenolic acids	19130	6996.7	11896	24194	34090	50436	9	9	9	9	9	9	--
2-Amino-3-methoxybenzoic acid	167.058	C8H9NO3	Phenolic acids	357880	359090	391890	255920	285640	248070	15403	11587	11019	32815	32753	41128	ko00380
Pyridoxal	167.058	C8H9NO3	Others	302990	311450	284200	206750	222390	218730	16558	13521	11503	21338	23199	23664	ko00750,ko01100,ko01240
4,5,6-Trihydroxy-2-cyclohexen-1-ylideneacetonitrile	167.059	C8H9NO3	Alkaloids	89355	92686	90411	126920	136860	108610	43403	39921	40843	69215	73057	66416	--
Phosphoenolpyruvate	167.982	C3H5O6P	Organic acids	15056	3507.2	6882	13639	9904.4	8352	58129	68344	64146	79109	59481	76671	ko00010,ko00020,ko00400,ko00440,ko00620,ko00710,ko00998,ko01100,ko01110,ko01200,ko01230,ko01240
Homogentisic acid	168.042	C8H8O4	Phenolic acids	626910	642560	606360	1137400	1032900	1121200	9	9	9	9	9	9	ko00130,ko00350,ko01100,ko01240
3-Hydroxy-4-methoxybenzoic acid	168.042	C8H8O4	Phenolic acids	40413	71340	51904	153870	196610	167500	58701	46978	35362	151870	162970	135990	--
Gallacetophenone	168.042	C8H8O4	Phenolic acids	189310	219690	238780	94014	85964	94069	62584	62347	61512	141530	198960	190740	--
DL-Glyceraldehyde 3-phosphate	169.998	C3H7O6P	Organic acids	6618.5	11315	4449.9	9	9	9	109980	72689	154370	96152	93978	92968	--
3-Dehydroshikimic acid	172.037	C7H8O5	Organic acids	356500	400630	384390	294660	332880	312490	58754	56703	64493	65012	67062	43717	ko00400,ko01100,ko01110,ko01230,ko01240
N-Acetyl-L-leucine	173.105	C8H15NO3	Amino acids and derivatives	33351	24295	21428	13911	14440	12499	24431	23146	27372	27836	26621	30055	--
Cis-Aconitic acid*	174.016	C6H6O6	Organic acids	535600	515030	599950	382850	329640	385970	72166	71991	68199	67039	46652	53303	ko00020,ko00630,ko00660,ko01100,ko01110,ko01210
Trans-Citridic acid	174.016	C6H6O6	Organic acids	122570	122150	140850	157130	143170	125880	162590	98817	124150	104790	145030	157090	ko00660,ko01100
Shikimic acid	174.053	C7H10O5	Organic acids	1533400	1329200	1315200	876360	1017700	807820	216540	214760	215280	100030	130360	79700	ko00400,ko01100,ko01110,ko01230,ko01240
N-α-Acetyl-L-ornithine	174.1	C7H14N2O3	Amino acids and derivatives	308150	249800	251280	220540	207530	232270	8545200	8463700	8877100	9322700	9109200	8767200	ko00220,ko01100,ko01110,ko01210,ko01230
L-Arginine	174.112	C6H14N4O2	Amino acids and derivatives	210040	176140	211880	239940	248630	237020	3319100	2696800	3474500	4489700	4200100	4051600	ko00220,ko00261,ko00330,ko00472,ko00970,ko01100,ko01110,ko01230,ko02010
D-Glucurono-6,3-lactone	176.032	C6H8O6	Others	1029200	1047800	1007200	929430	953940	778550	9	9	9	9	9	9	ko00053,ko01100
2-Propylmalic Acid	176.068	C7H12O5	Organic acids	1012000	1027500	1113000	222720	248870	241910	419780	391710	431050	38073	46584	46384	ko00620
2-Isopropylmalic Acid	176.068	C7H12O5	Organic acids	1005100	1014600	983580	239750	261880	268390	355790	366750	404010	40382	43358	35879	ko00290,ko00620,ko01100,ko01110,ko01210,ko01230
N-Formyl-L-Methionine	177.046	C6H11NO3S	Amino acids and derivatives	97919	70804	64864	642620	609420	616290	75187	83179	83173	285270	197950	210200	ko00270
cycloalliin	177.046	C6H11NO3S	Amino acids and derivatives	9	9	9	9	9	9	414950	373260	465950	9	9	9	--
Esculetin	178.027	C9H6O4	Lignans and Coumarins	283570	322510	311440	143300	157620	157910	9	9	9	9	9	9	--
L-Gulono-1,4-Lactone	178.048	C6H10O6	Others	425190	476320	415190	595620	627420	579500	18564	11120	9641.8	81027	107660	99933	ko00053,ko01100,ko01240
D-Glucono-1,5-lactone	178.048	C6H10O6	Organic acids	741000	723360	690860	1114500	1105100	1067000	9	9	9	157670	171820	154520	ko00030,ko01100,ko01110,ko01200
4-Methoxycinnamic acid*	178.063	C10H10O3	Phenolic acids	38097	36171	35734	51743	57473	56740	185890	213610	215630	756280	716960	744850	--
Trans-4-Hydroxycinnamic Acid Methyl Ester	178.063	C10H10O3	Organic acids	54195	52162	54577	77739	86531	82134	305190	308950	333440	1084200	1054700	1061000	--
3,4-Methylenedioxy cinnamyl alcohol	178.063	C10H10O3	Lignans and Coumarins	77870	76971	83671	142960	130050	129160	438050	485870	502440	1613100	1561700	1574600	--
p-Coumaric acid methyl ester	178.063	C10H10O3	Phenolic acids	16093	6356.6	9647.6	12985	10625	16170	88348	92814	112580	184770	201110	196150	--
D-Glucosamine	179.079	C6H13NO5	Others	498620	430210	368790	450300	446750	535720	603250	494780	607690	600690	616250	593080	ko00520,ko01100
Caffeic acid	180.042	C9H8O4	Phenolic acids	334970	387320	432540	83910	134710	131080	1399600	1394800	1449700	296240	283890	241750	ko00940,ko01100,ko01110
D-Fructose	180.063	C6H12O6	Others	30407000	30274000	30428000	26968000	24220000	26296000	4782600	4900900	5300400	5975900	6205500	6708100	--
Inositol	180.063	C6H12O6	Others	658940	699000	592190	630730	628320	572860	213660	202610	189550	103360	99579	126420	ko00052,ko00053,ko00562,ko01100,ko01110,ko02010,ko04070
D-Mannose*	180.063	C6H12O6	Others	27256000	28526000	27968000	22631000	22797000	21963000	3868500	4168300	4443100	4951500	4572300	5176100	ko00051,ko00052,ko00520,ko01100,ko02010
L-Glucose	180.063	C6H12O6	Others	29027000	29359000	27855000	23576000	23292000	24197000	4377100	4072400	4105700	5437500	5868100	7031200	--
D-Galactose*	180.063	C6H12O6	Others	21766000	22411000	22031000	17652000	17745000	18842000	2366200	2774100	2703000	3368700	3533000	2962000	ko00052,ko01100
D-Glucose	180.063	C6H12O6	Others	30640000	29161000	30383000	24404000	25514000	25327000	4750200	4425900	4555700	5830500	6124700	6307400	ko00010,ko00030,ko00052,ko00500,ko00520,ko00524,ko00901,ko01100,ko01110,ko02010
1,7-Dimethylxanthine	180.065	C7H8N4O2	Nucleotides and derivatives	35684	41838	37243	9	9	9	52119	52612	40031	50412	57245	54424	ko00232,ko01100,ko01110
4-Methoxyphenylpropionic acid	180.079	C10H12O3	Phenolic acids	36868	40070	31582	159760	137500	137860	88813	86160	67984	867180	919780	840450	--
Candicine	180.138	C11H18NO+	Alkaloids	34582	39508	44457	41681	44303	41689	242420	251200	238720	193180	199580	214660	--
N-(2-Hydroxy-4-methoxyphenyl)acetamide	181.074	C9H11NO3	Alkaloids	4951400	5231800	5235200	6978900	7489900	7616100	3052600	2917800	3009200	3311800	3102700	3216000	--
L-Tyrosine	181.074	C9H11NO3	Amino acids and derivatives	4683500	5373900	5396400	7088800	7346800	7377200	2628000	2843600	2587600	2822700	2874300	2991900	ko00130,ko00261,ko00350,ko00360,ko00400,ko00460,ko00730,ko00940,ko00950,ko00965,ko00966,ko00970,ko00998,ko01100,ko01110,ko01210,ko01230,ko01240
Vanillic acid methyl ester	182.058	C9H10O4	Phenolic acids	225350	232310	233290	533980	537850	523860	13483	13291	14404	48015	51507	46941	--
Homovanillic acid; 4-Hydroxy-3-methoxyphenylacetic acid*	182.058	C9H10O4	Phenolic acids	9	9	9	9	9	9	17581	9696.3	8638.4	258790	262540	260160	ko00350,ko01100
Syringaldehyde; 4-Hydroxy-3,5-Dimethoxybenzaldehyde	182.058	C9H10O4	Phenolic acids	342710	355520	295930	413450	407410	400960	913000	976040	936260	2885500	2890200	2820600	--
2,6-Dimethoxybenzoic acid	182.058	C9H10O4	Phenolic acids	238070	216840	227260	538320	540620	519780	11035	15249	14677	49713	49497	48593	--
Dulcitol	182.079	C6H14O6	Others	795720	823940	793410	2548600	2727600	2683100	1817400	1919500	1794100	444790	467820	446880	ko00052,ko01100
D-Mannitol	182.079	C6H14O6	Others	289920	269090	265490	893720	847560	832140	605050	567220	577010	151290	135190	146360	ko00051,ko01100,ko02010
D-Sorbitol	182.079	C6H14O6	Others	711050	744950	758610	2085800	2200600	2075300	1534400	1519700	1460800	411120	379170	381840	ko00051,ko00052,ko01100,ko02010
4-Pyridoxic acid	183.053	C8H9NO4	Others	11854	11829	8541.5	17304	17077	19244	21470	22141	30201	11464	15447	9274.4	ko00750,ko01100
3-O-Methylgallic acid	184.037	C8H8O5	Phenolic acids	13808	10466	8882.9	8490.5	8365.5	7281.3	48840	68214	61964	114600	89666	133710	--
Methyl gallate	184.037	C8H8O5	Tannins	54613	39662	32693	9	9	9	53414	44204	44914	89358	55211	61430	--
O-Phosphocholine	184.073	C5H15NO4P+	Alkaloids	49699	34876	46385	121380	115840	125530	9	9	9	9	9	9	ko00564,ko01100
Antiarol; 3,4,5-Trimethoxyphenol	184.074	C9H12O4	Phenolic acids	9	9	9	9	9	9	54689	34756	32260	161600	140000	149600	--
(E)-Linalool-1-oic acid	184.11	C10H16O3	Lipids	44061	47327	17514	12422	17269	21216	44695	48498	52644	54070	48448	53963	--
Undecylic Acid	186.162	C11H22O2	Lipids	2817500	2679600	2740200	1716900	1773400	1944300	1244000	1199000	1154900	1348800	1436600	1442600	--
3-Indoleacrylic acid	187.063	C11H9NO2	Alkaloids	719840	768950	728220	1742900	1722400	1710200	6067600	5786300	5951800	19610000	19393000	19748000	--
Ayapin	188.041	C11H8O3	Lignans and Coumarins	260220	282960	279060	294360	324490	286520	461790	494890	438630	2889300	2775100	2851300	--
Azelaic acid	188.105	C9H16O4	Organic acids	4559600	4900000	4899400	5170600	5545600	5397700	7483600	8162900	8247500	41270000	41589000	40234000	--
N6-Acetyl-L-lysine	188.116	C8H16N2O3	Amino acids and derivatives	11223	21256	19678	18989	22187	16005	51975	59639	44764	51761	59243	64305	ko00310,ko01100
N-Glycyl-L-leucine	188.116	C8H16N2O3	Amino acids and derivatives	2791300	2595200	2906700	1573300	1644400	1569000	184070	212980	230210	352850	333150	384950	--
L-Glycyl-L-isoleucine	188.116	C8H16N2O3	Amino acids and derivatives	2237800	2190200	2290100	1197200	1278100	1249100	128720	128060	127100	207820	219900	267210	--
Arginine methyl ester	188.127	C7H16N4O2	Amino acids and derivatives	137910	143000	108020	136420	73800	97846	9	9	9	9	9	9	--
10-Hydroxydecanoic acid	188.141	C10H20O3	Lipids	3370.4	3406.4	4912.7	4957.5	4813.4	3729.5	15718	20100	19611	45453	41088	46894	--
Trimethyllysine	188.152	C9H20N2O2	Others	83098	81501	83848	129780	177670	170210	294910	204750	229980	782630	684310	721090	ko00310,ko01100
N-Acetyl-L-glutamic acid	189.064	C7H11NO5	Amino acids and derivatives	120310	91405	111070	97543	82141	77129	248390	252230	282030	131690	128700	146670	ko00220,ko01100,ko01110,ko01210,ko01230
3-Indolepropionic acid	189.07	C11H11NO2	Alkaloids	9	9	9	9	9	9	9	9	9	28221	19411	27249	--
2,6-Diaminooimelic acid	190.095	C7H14N2O4	Amino acids and derivatives	9	9	9	9	9	9	139770	125070	123840	64175	55037	59507	ko00300,ko01100,ko01110,ko01230
N-Acetyl-L-Methionine	191.062	C7H13NO3S	Amino acids and derivatives	47057	48502	56371	30234	40920	40445	9	9	9	9	9	9	--
Isocitric Acid	192.027	C6H8O7	Organic acids	13216000	15251000	15336000	7756100	7481200	8416300	32177000	36356000	37756000	31478000	28004000	29464000	ko00020,ko00630,ko01100,ko01110,ko01200,ko01210,ko01230,ko01240
Citric Acid	192.027	C6H8O7	Organic acids	2895300	3662400	2871800	2434400	2715900	2471200	9146100	9008700	9582500	7225900	6779700	7165800	ko00020,ko00250,ko00630,ko01100,ko01110,ko01200,ko01210,ko01230,ko01240
N-(4-Aminobutyl)benzamide	192.126	C11H16N2O	Alkaloids	137440	67801	84474	137850	148790	114440	30786	17501	21498	15921	20624	17194	--
D-Galacturonic acid*	194.033	C6H10O7	Organic acids	139310	160820	144810	176350	163640	150820	175300	136300	178340	205100	220150	232470	ko00040,ko00053,ko00520,ko01100,ko01240,ko02010
Dimethyl Phthalate*	194.057	C10H10O4	Phenolic acids	30589	24300	24401	10180	8468.5	8092.2	4424100	4390700	4749300	9	9	9	--
Vanillin acetate	194.058	C10H10O4	Others	188040	215820	183980	139260	153880	119060	4071.7	12456	13536	15929	10186	14070	--
Ferulic acid	194.058	C10H10O4	Phenolic acids	5963900	6284500	6106900	7015700	7504000	7326900	1972500	2039200	2136400	3476900	3289600	3398800	ko00940,ko01100,ko01110
Isoferulic Acid*	194.058	C10H10O4	Phenolic acids	4987300	5663200	5753700	6583800	6623900	7040500	1700800	1780600	1780100	3190500	2889100	2920200	--
D-Pinitol	194.079	C7H14O6	Others	18397	16587	13584	16382	16926	19585	57840	40482	45316	77020	80263	106620	--
Caffeine	194.08	C8H10N4O2	Alkaloids	28770	51523	25194	13638	22030	17264	52901	38019	55678	56551	62773	48802	ko00232,ko01100,ko01110
Gluconic acid	196.058	C6H12O7	Others	9013300	9169300	8989600	7474900	7570800	7250700	9351300	8815100	9079900	8075100	8405200	9775600	ko00030,ko01100,ko01110,ko01200
Dihydroferulic Acid	196.074	C10H12O4	Phenolic acids	35755	37750	36001	33946	33364	38022	14833	21975	14552	52831	48509	54619	--
Acetosyringone	196.074	C10H12O4	Phenolic acids	7819.9	8091.6	7366.9	6306.4	8161	4708.7	24729	29935	29633	59924	59009	44837	--
4-Hydroxy-3-methoxymandelate	198.053	C9H10O5	Phenolic acids	91920	128050	98391	631450	691120	661040	3989.8	2330	5577.8	11606	11235	6559	ko00350,ko01100
D-Erythrose-4-phosphate	200.009	C4H9O7P	Others	9	9	9	8225.3	7491.6	9794.5	2459300	2474700	2442200	5746100	5747900	5655800	ko00030,ko00400,ko00710,ko00750,ko00998,ko01100,ko01110,ko01200,ko01230,ko01240
Acetryptine	202.111	C12H14N2O	Alkaloids	10554	7193.3	14676	99846	94101	97264	16286	9541	13241	24794	15977	18483	--
L-Alanyl-L-leucine	202.132	C9H18N2O3	Amino acids and derivatives	43875	27346	24821	37765	39242	35531	9	9	9	9	9	9	--
NG,NG-Dimethyl-L-arginine	202.143	C8H18N4O2	Amino acids and derivatives	660880	718650	635770	476700	576700	606650	9	9	9	9	9	9	--
Spermine	202.216	C10H26N4	Alkaloids	5268500	5129800	5529700	4275000	5067100	4581000	3052000	3452000	3714300	3299100	3832400	2518200	ko00330,ko00410,ko00480,ko00770,ko01100,ko01240
O-Acetyl-L-carnitine	203.116	C9H17NO4	Alkaloids	692780	676410	709180	1008300	793500	1086400	2924300	3128500	2616500	1441500	1389300	1645600	--
N6-Isopentenyladenine	203.117	C10H13N5	Nucleotides and derivatives	20566	25126	48738	12275	4546.5	12980	14500	23648	16720	17531	20623	20567	ko00908,ko01110,ko04075
DL-Tryptophan	204.09	C11H12N2O2	Amino acids and derivatives	2568700	2522700	2453900	5834100	6090200	5745400	20267000	19900000	20213000	57318000	57292000	55302000	--
L-Tryptophan	204.09	C11H12N2O2	Amino acids and derivatives	1807400	1724500	1729600	3970500	4066200	4073800	16674000	17899000	16758000	52298000	48835000	48973000	ko00260,ko00380,ko00400,ko00901,ko00966,ko00970,ko00998,ko01100,ko01110,ko01210,ko01230,ko01240
1-Methoxy-indole-3-acetamide	204.09	C11H12N2O2	Alkaloids	2577200	2585700	2616400	6102900	6156100	6002000	20066000	19349000	21373000	56063000	56962000	54712000	--
4,8-Dihydroxyquinoline-2-carboxylic acid	205.038	C10H7NO4	Organic acids	1012800	933500	1007400	639730	656820	661850	117180	90082	99991	427440	414030	441200	ko00380
Methoxyindoleacetic acid	205.074	C11H11NO3	Alkaloids	54133	55816	52841	133810	128450	122920	443320	437600	450610	1451500	1371700	1503000	ko00380
D-Panthenol	205.131	C9H19NO4	Others	4839.1	2777.5	8311.8	7778.4	3916.2	7567.9	4972.7	7699.8	4151.9	9113.7	2235.6	3613.9	ko00770
2,4-Di-Tert-Butylphenol	206.167	C14H22O	Phenolic acids	127070	112470	119800	111800	108070	124930	149200	163320	117240	133990	156540	124860	--
N-Acetyl-L-phenylalanine	207.09	C11H13NO3	Amino acids and derivatives	78541	69086	67704	126640	150880	126680	451150	533880	547690	807350	793920	738860	ko00360,ko01100
Fraxetin (7,8-Dihydroxy-6-methoxycoumarin)	208.037	C10H8O5	Lignans and Coumarins	1873200	2552200	2167300	1072700	1151600	1198900	9	9	9	9	9	9	--
Methyl ferulate	208.074	C11H12O4	Phenolic acids	123450	126670	138790	126900	114580	129120	117400	114950	84478	93491	80486	85686	--
Ethyl caffeate*	208.074	C11H12O4	Organic acids	9	9	9	9	9	9	57798	50719	41125	10086	8822.6	11986	--
3,4-Dimethoxycinnamic acid	208.074	C11H12O4	Phenolic acids	298570	317180	322640	316340	309530	306160	137760	126020	132600	156830	163030	157160	--
Dambonitol	208.095	C8H16O6	Others	101260	93902	132960	162450	119440	128190	162900	110090	185460	257030	220810	232470	--
D-Galactaric acid	210.038	C6H10O8	Others	585710	601860	613400	996180	1082800	977220	728960	671110	723800	965530	1025300	1022000	ko00053,ko01100
1-Acetyl-β-carboline	210.079	C13H10N2O	Alkaloids	1460900	1416500	1453000	762310	785270	779420	9	9	9	8584.1	7346.5	7241.6	--
Sinapyl alcohol	210.089	C11H14O4	Phenolic acids	56282	39682	64440	47398	50632	46704	109600	124800	128040	419330	386710	414250	ko00940,ko01100,ko01110
Jasmonic acid	210.126	C12H18O3	Organic acids	135160	136410	142010	321510	327830	318060	301030	303400	335800	2270500	2273000	2293800	ko00592,ko01100,ko01110,ko04075
Cyclo(Pro-Leu)	211.144	C11H18N2O2	Amino acids and derivatives	5672.5	14196	7792.5	7106.5	5686.5	6392	4271.8	5675.8	8578.5	13470	3573.8	9205	--
Methyl Syringate	212.068	C10H12O5	Phenolic acids	14513	19685	14424	21640	20213	18611	8627.3	7435.7	6893.5	15342	11962	13195	--
2-Deoxyribose-1-phosphate	214.024	C5H11O7P	Nucleotides and derivatives	9	9	9	9	9	9	1240700	1462000	1453600	1623600	1533800	1459900	ko00030,ko00240,ko01100
Tridecanoic Acid	214.193	C13H26O2	Lipids	9857.7	10173	9370.4	6526.8	6852.6	5269.6	2346.3	4608.1	2032.5	2751	4006.5	2399.9	--
Sodium ferulate	216.04	C10H9NaO4	Phenolic acids	19795	22442	22326	8995.6	7848.9	8061.3	3587300	3522200	3893900	7186.3	6236.9	5331.4	--
Undecanedioic acid	216.136	C11H20O4	Lipids	55588	57646	59924	81052	98975	91958	48895	52121	44874	74790	81017	68744	--
12-Hydroxydodecanoic acid	216.173	C12H24O3	Lipids	33705	35205	29752	18061	17517	20250	9	9	9	11413	11971	10695	--
5-L-Glutamyl-L-amino acid	218.09	C8H14N2O5	Amino acids and derivatives	249470	303400	287050	33706	26647	28416	172470	198080	179620	215310	225180	196030	--
Abrine	218.105	C12H14N2O2	Alkaloids	10350	8531	11965	105520	79907	98278	18180	11457	4620.2	168910	119420	157280	--
D-Pantothenic Acid	219.111	C9H17NO5	Others	2153500	2114700	2295300	1873500	1944300	1953200	360490	349480	341770	516890	491280	476610	ko00410,ko00770,ko01100,ko01110,ko01240
N-Acetyl-D-glucosamine	221.09	C8H15NO6	Others	63159	54259	61707	55470	63776	53198	48826	32002	28799	53218	42186	48495	ko00520,ko01100,ko02010
fraxidin (8-Hydroxy-6,7-dimethoxycoumarin)	222.053	C11H10O5	Lignans and Coumarins	24354	17231	19012	5416	6186	7493.8	9	9	9	9	9	9	--
Glycylphenylalanine	222.1	C11H14N2O3	Amino acids and derivatives	1998500	1707500	1916900	1483300	1438000	1564900	160930	150450	154960	211650	321090	329720	--
N-Acetyl-L-tyrosine	223.084	C11H13NO4	Amino acids and derivatives	40877	70102	64113	20947	21783	24249	9	9	9	12825	14485	14759	--
Sideretin (5,7,8-Trihydroxy-6-methoxycoumarin)	224.032	C10H8O6	Lignans and Coumarins	2832300	3239700	2917000	2394900	2327400	2225600	119830	102590	122080	120640	115050	131270	--
Senkyunolide I	224.093	C12H16O4	Others	543220	336450	518470	703870	739830	862500	9	9	9	9	9	9	--
3,4'-Dihydroxy-3',5'-dimethoxypropiophenone	226.084	C11H14O5	Phenolic acids	844200	1027000	1081800	340200	328660	323850	161090	163120	136490	115080	74410	58230	--
Genipin	226.084	C11H14O5	Terpenoids	2817600	2612500	2603500	1363500	1488900	1464100	9	9	9	9	9	9	--
2'-Deoxycytidine	227.091	C9H13N3O4	Nucleotides and derivatives	7456500	7395300	7448200	5148800	5680600	5931300	152740	144680	191450	497240	448040	549760	ko00240,ko01100,ko02010
2'-Deoxyuridine	228.075	C9H12N2O5	Nucleotides and derivatives	97363	96436	85645	94173	97347	112100	6007.9	8594.8	8867.3	9	9	9	ko00240,ko01100,ko02010
L-Prolyl-L-Leucine	228.147	C11H20N2O3	Amino acids and derivatives	1878400	1968500	1982600	1051400	1151000	959200	100980	129750	152410	248940	354200	357550	--
Myristic Acid	228.209	C14H28O2	Lipids	69909000	69651000	65296000	58336000	47366000	45951000	9247100	9955600	10784000	10039000	10868000	12036000	ko00061,ko01100
L-Valyl-L-Leucine	230.163	C11H22N2O3	Amino acids and derivatives	8258600	7943900	7503200	4370500	4867900	5026300	400120	397360	475070	1061600	1120600	1039900	--
L-Lysine-Butanoic Acid	234.158	C10H22N2O4	Amino acids and derivatives	1660500	1728800	1316300	3631900	4459800	3924700	340640	289460	363800	7792400	7371700	8566600	--
L-Alanyl-L-Phenylalanine	236.116	C12H16N2O3	Amino acids and derivatives	1338100	1431300	1599000	875460	799810	827410	74262	97184	94546	245270	247570	246330	--
Mucic acid Dimethyl Ester	238.069	C8H14O8	Phenolic acids	2089800	2203100	2211500	2347800	2385700	2368500	3563000	3369200	4025000	6973100	6222500	6557500	--
3,4,5-Trimethoxycinnamic acid	238.084	C12H14O5	Phenolic acids	5770.5	7340.1	6664.2	9839	9927.5	12515	6898.9	4436.1	4550.1	9	9	9	--
N-Isobutyl-4,5-epoxy-2E-decaenamide	239.189	C14H25NO2	Alkaloids	42367	57614	56568	54921	54333	51516	29795	45844	47459	51011	48025	46126	--
Senkyunolide S	240.1	C12H16O5	Others	1583600	1477000	1544700	484330	551780	501000	78118	98653	91510	223980	196150	226450	--
Cis-10-Pentadecenoic Acid(C15: 1)	240.209	C15H28O2	Lipids	389670	276320	370130	343940	306190	395910	1081500	1113000	1104600	778460	987120	1001800	--
Palmitaldehyde	240.245	C16H32O	Lipids	27857000	31205000	29184000	33040000	31407000	30574000	23943000	24023000	24307000	30039000	32593000	30658000	ko00071
5-Methyl-2'-Deoxycytidine	241.106	C10H15N3O4	Nucleotides and derivatives	2687500	2690100	2731100	1836700	2074100	2079800	41896	54402	48656	104740	78957	89528	--
Thymidine	242.09	C10H14N2O5	Nucleotides and derivatives	5245300	5342000	4896200	3712200	3708100	4009100	163810	169010	175510	324960	321910	336240	ko00240,ko01100
13-methylmyristic acid	242.225	C15H30O2	Lipids	878890	827850	821340	439140	272450	259950	598060	788450	802810	1065500	1581700	1559300	--
Cytidine	243.086	C9H13N3O5	Nucleotides and derivatives	2323900	2153600	2231100	1010200	1063500	1096700	368160	381870	396810	632890	534890	610000	ko00240,ko01100,ko02010
Uridine	244.07	C9H12N2O6	Nucleotides and derivatives	1124000	980460	1163600	1038000	1138300	1259800	334530	339070	315000	455100	470050	366970	ko00240,ko01100,ko02010
β-Pseudouridine	244.07	C9H12N2O6	Nucleotides and derivatives	156940	213950	228140	122910	125310	140240	39908	53312	39814	59640	62862	63344	ko00240,ko01100
1-beta-D-Arabinofuranosyluracil	244.07	C9H12N2O6	Nucleotides and derivatives	385620	498840	378390	323220	351140	336340	128690	140080	161490	221710	216250	267820	--
Tridecanedioic acid	244.167	C13H24O4	Lipids	97006	123530	125240	160950	200860	360470	89870	82698	80221	108320	114720	105450	--
L-Leucyl-L-Leucine	244.179	C12H24N2O3	Amino acids and derivatives	5944200	6466200	5684200	4326500	4536100	4069100	294610	279210	274060	804880	895670	733130	--
γ-Glutamyl-L-valine	246.122	C10H18N2O5	Amino acids and derivatives	27630	25462	25065	28240	43916	46816	41083	32809	36525	72903	71826	64863	--
Tryptanthrin	248.059	C15H8N2O2	Alkaloids	9	9	9	9	9	9	9	9	9	516040	593440	587330	--
N-p-Coumaroylhydroxyputrescine	250.132	C13H18N2O3	Alkaloids	91219	85837	56994	2018200	2014900	1753700	218370	199000	219100	3638900	3562100	4323600	--
N-Caffeoylputrescine	250.132	C13H18N2O3	Alkaloids	9	9	9	9	9	9	32847	21724	20266	81982	89733	83732	--
2'-Deoxyadenosine	251.102	C10H13N5O3	Nucleotides and derivatives	55295000	56096000	58829000	49871000	50469000	48958000	1515100	1583800	1609100	3217100	3425600	3017500	ko00230,ko01100,ko02010
Cordycepin (3'-Deoxyadenosine)	251.102	C10H13N5O3	Nucleotides and derivatives	722540	732150	699690	490810	562950	609370	14297	16559	22158	36872	38211	42133	--
2'-Deoxyinosine	252.086	C10H12N4O4	Nucleotides and derivatives	9	9	9	33399	32788	15894	23585	24527	12227	91489	80785	110960	ko00230,ko01100,ko02010
p-Hydroxybenzoylmalic acid	254.043	C11H10O7	Phenolic acids	59968	51739	50318	148110	167430	164080	9564.8	10745	5042.5	124540	107690	110200	--
7,4'-Dihydroxyflavone	254.058	C15H10O4	Flavonoids	9	9	9	9	9	9	253820	248250	249840	50488	67746	56246	ko00941,ko00943
(7Z)-Hexadecenoic acid	254.225	C16H30O2	Lipids	9418.8	11509	8988.5	7061.5	7997.1	6499.5	202260	168240	190980	378780	332880	336850	--
Isoliquiritigenin	256.074	C15H12O4	Flavonoids	22015	15725	15929	7254.8	6602.1	5747.5	396830	390310	392530	50366	50218	49286	ko00941,ko01100,ko01110
Pinocembrin (Dihydrochrysin)	256.074	C15H12O4	Flavonoids	9431.9	7783.1	9982.5	8674.5	5937.6	7661.3	9	9	9	9	9	9	ko00941
2,4,4'-trihydroxychalcone	256.074	C15H12O4	Flavonoids	20341	20488	29271	9	9	9	405700	412750	383890	47696	54065	50607	--
Palmitic acid	256.24	C16H32O2	Lipids	82082	93971	101320	162290	144700	135870	94976	96132	95005	131970	136770	98361	ko00061,ko00062,ko00071,ko00073,ko01040,ko01100,ko01212
Choline Alfoscerate	257.103	C8H20NO6P	Lipids	9	9	9	9	9	9	3578200	3307800	3574000	1612500	1458500	1718900	ko00564,ko00565
1,14-Tetradecanedioic Acid	258.183	C14H26O4	Lipids	67878	68721	70934	52311	62320	78659	38309	36877	37115	39224	41145	43596	--
D-Glucosamine 1-phosphate	259.046	C6H14NO8P	Others	9	9	9	9	9	9	152770	174490	167050	128960	151120	172790	ko00520,ko01100
D-Fructose 6-Phosphate	260.03	C6H13O9P	Others	210140	215280	217580	548470	530840	535990	7329800	7014600	6711500	3792100	4058500	3842700	ko00052,ko00500,ko00710,ko01100,ko01110,ko01200
L-γ-Glutamyl-L-leucine	260.137	C11H20N2O5	Amino acids and derivatives	31100	44551	33132	165400	143700	162280	169220	168670	158470	368670	309160	326480	--
Glycyl-tryptophan	261.111	C13H15N3O3	Amino acids and derivatives	114900	84644	99845	65290	92100	90679	21749	35746	38817	40769	49901	52062	--
Sorbitol-6-phosphate	262.045	C6H15O9P	Others	8400.1	12530	19422	42977	38572	37379	123340	128150	121470	61035	73576	50229	ko00051,ko01100
L-Prolyl-L-Phenylalanine	263.139	C14H18N2O3	Amino acids and derivatives	187790	188620	187040	62539	68847	79592	39568	17160	24065	43541	33947	45287	--
γ-L-Glutamyl-S-methyl-L-cysteine	264.078	C9H16N2O5S	Amino acids and derivatives	9	9	9	9	9	9	1262100	1180100	1010100	9	9	9	--
Phenylacetyl-L-glutamine	264.111	C13H16N2O4	Amino acids and derivatives	25117	16527	21754	9	9	9	8088.5	6092.9	9200.6	18821	24931	27642	ko00360
Abscisic acid	264.136	C15H20O4	Organic acids	8541.1	10022	10568	24932	28217	30399	2589	3605.1	5557.9	5827.8	6169.8	4196	ko00906,ko01100,ko01110,ko04075
L-Valyl-L-Phenylalanine	264.147	C14H20N2O3	Amino acids and derivatives	2950400	3157500	3112100	2511700	2656300	2831700	171580	150310	147890	508000	456550	561040	--
Methyl 7,10-hexadecadienoate	266.224	C17H30O2	Lipids	3570900	3462900	3505000	9207200	8603900	8211600	6568000	6902500	6935100	8655200	8250100	8132000	--
Inosine	268.081	C10H12N4O5	Nucleotides and derivatives	151980	56154	72158	87134	66806	30414	112840	122230	94175	187000	162030	178130	ko00230,ko01100,ko02010
1-Feruloyl-sn-glycerol	268.095	C13H16O6	Phenolic acids	143870	145770	218020	32966	56659	53517	404170	292320	409120	9	9	9	--
2-Feruloyl-sn-glycerol	268.095	C13H16O6	Phenolic acids	143400	155640	174950	81423	34204	38534	319750	531700	486600	21853	15623	25228	--
p-Hydroxybenzoyltartaric acid	270.038	C11H10O8	Phenolic acids	20355	30142	21128	21412	15968	15472	11640	2801.2	9350.8	13625	17366	15780	--
6-Hydroxydaidzein	270.053	C15H10O5	Flavonoids	9	9	9	9	9	9	186510	169770	212300	26174	31566	38467	ko00943,ko01110
2'-Hydroxydaidzein	270.053	C15H10O5	Flavonoids	9	9	9	9	9	9	75154	61822	50778	17718	12622	12175	ko00943,ko01110
Apigenin	270.053	C15H10O5	Flavonoids	17968	20800	18993	9435	8168.3	7062.6	22640	24703	17259	9	9	9	ko00941,ko00943,ko00944,ko01100,ko01110
Pinostrobin	270.089	C16H14O4	Flavonoids	7652.6	8574.1	7880.4	6075	9593.8	9806.5	9	9	9	9	9	9	ko00941
2,4-dihydroxy-4'-methoxychalcone	270.089	C16H14O4	Flavonoids	9	9	9	9	9	9	418650	440270	416290	109280	125690	142780	--
Benzyl glucoside	270.11	C13H18O6	Phenolic acids	301720	267380	389760	629110	371280	480720	12679	15814	21440	41031	49997	50894	--
Methyl palmitate	270.256	C17H34O2	Lipids	13827	12647	14075	3536.2	5054.1	2260.4	11659	11121	13368	17156	12639	17555	--
Pinobanksin	272.068	C15H12O5	Flavonoids	5959.8	7719.7	10997	1147.3	1144.8	1017.9	538440	520970	392440	7478.9	2374.2	3840.5	ko00941
Naringenin chalcone	272.068	C15H12O5	Flavonoids	6767.7	4750	7075.2	9	9	9	378180	386410	270560	9	9	9	ko00941,ko01100,ko01110
Butein	272.068	C15H12O5	Flavonoids	9	9	9	9	9	9	1982600	2958800	2163600	9	9	9	ko00941
Naringenin (5,7,4'-Trihydroxyflavanone)	272.068	C15H12O5	Flavonoids	6832.1	11372	17034	7284.6	10940	10627	46909	54704	41671	8247.8	8103.6	5684.9	ko00941,ko00943,ko01100,ko01110
Arbutin	272.09	C12H16O7	Phenolic acids	471690	508740	484140	702580	715000	785250	329830	345450	349850	701490	725140	724200	ko00010
2-Hydroxyhexadecanoic acid	272.235	C16H32O3	Organic acids	2857000	3012400	3077500	3494100	3394800	3307300	9638700	9821600	9495800	9132300	8655200	8766400	--
N-Lauryldiethanolamine	273.267	C16H35NO2	Lipids	11278	13889	14704	16325	17094	8755.1	25132	10763	18080	25307	20719	31171	--
L-Saccharopine	276.132	C11H20N2O6	Amino acids and derivatives	57423	54978	58480	58808	55802	59279	197290	157780	176500	169620	201910	167550	ko00300,ko00310,ko01100,ko01110,ko01230
γ-glutamylmethionine	278.094	C10H18N2O5S	Amino acids and derivatives	21049	29054	27434	51885	46086	50377	11024	8492.7	9514.1	13249	16736	14821	--
Diisobutyl phthalate	278.152	C16H22O4	Phenolic acids	8348600	7685000	7860200	7499800	8003700	7820400	24694000	24722000	24660000	21870000	22576000	23371000	--
Senkyunolide M	278.152	C16H22O4	Others	1054600	1003500	1031300	994380	1061000	988000	3486800	3562100	3627300	3097400	3094100	3227700	--
Dibutyl phthalate	278.152	C16H22O4	Phenolic acids	7795500	7611400	7521500	7260900	7554000	7685100	24604000	25294000	25329000	21697000	21894000	23118000	--
L-Leucyl-L-phenylalanine	278.163	C15H22N2O3	Amino acids and derivatives	3419400	2972000	2998700	2378200	2658500	2607100	159650	131140	129420	406740	355250	322730	--
Punicic acid (9Z,11E,13Z-octadecatrienoic acid)	278.225	C18H30O2	Lipids	845260	853490	878710	1952700	1990300	1827400	3621700	3884300	3366900	3484500	3197500	2861300	--
Octadeca-11E,13E,15Z-trienoic acid	278.225	C18H30O2	Lipids	3144700	3038400	3249400	3242100	3025600	3212900	11202000	11007000	10090000	8999200	8982300	9692100	--
α-Linolenic Acid	278.225	C18H30O2	Lipids	44093000	43312000	45159000	67798000	61688000	53671000	15073000	14590000	14849000	17219000	16235000	15782000	ko00592,ko01040,ko01100,ko01110
γ-Linolenic Acid	278.225	C18H30O2	Lipids	692410	689130	688930	1139700	962800	895260	245970	252700	256430	372880	350470	359110	ko00591,ko01040,ko01100
Cinnamoyltartaric acid	280.058	C13H12O7	Phenolic acids	9	9	9	9	9	9	177590	197970	185950	332540	281410	300310	--
N-Feruloylhydroxyputrescine	280.142	C14H20N2O4	Alkaloids	141170	111320	89961	2721700	2852600	2647800	58109	54480	73233	2017000	2028500	1905700	--
(9Z,11E)-Octadecadienoic acid	280.24	C18H32O2	Lipids	25534	23356	18662	88042	63734	58268	150790	137670	162550	91895	86601	100590	ko00591
2'-O-Methyladenosine	281.112	C11H15N5O4	Nucleotides and derivatives	50535	38846	59265	61788	66442	58621	53851	53896	36169	38008	39876	51905	--
Oleamide (9-Octadecenamide)	281.272	C18H35NO	Lipids	99575	95140	94669	158350	131120	135020	8145.2	15722	11764	18839	18640	20200	--
11-Octadecanoic acid(Vaccenic acid)	282.256	C18H34O2	Lipids	21301000	21023000	21963000	50063000	52539000	47476000	62709000	59249000	65380000	77901000	78142000	80271000	--
Guanosine	283.092	C10H13N5O5	Nucleotides and derivatives	10458000	10292000	10160000	8572100	8315600	8440900	1148500	1154300	1165900	2602700	2761600	2640500	ko00230,ko01100,ko02010
P-Hydroxycinnamic acid p-hydroxyphenethylamine	283.12	C17H17NO3	Others	9	9	9	9	9	9	46899	56719	63387	20019	21328	15027	--
cis-N-p-Coumaroyltyramine	283.121	C17H17NO3	Alkaloids	9	9	9	9	9	9	66325	51960	63694	20379	24850	12731	--
Calycosin	284.068	C16H12O5	Flavonoids	9	9	9	9	9	9	2252700	2235200	2232800	159190	156880	150430	ko00943,ko01110
Glycitein	284.068	C16H12O5	Flavonoids	9	9	9	9	9	9	46957	55436	55955	5885.4	5615.9	6990	ko00943,ko01110
Oroxylin A (5,7-dihydroxy-6-methoxyflavone)	284.068	C16H12O5	Flavonoids	13140	12290	11656	3179.5	1896.6	4820.5	20158	31202	28676	11273	14560	14518	--
3',7-dihydroxy-4'-methoxyflavone	284.068	C16H12O5	Flavonoids	9	9	9	9	9	9	1474600	1556600	1378600	92868	80458	88590	--
Acacetin	284.068	C16H12O5	Flavonoids	65918	51170	52772	39888	40086	27336	9	9	9	9	9	9	ko00944
16-Methylheptadecanoic acid	284.272	C18H36O2	Lipids	126630000	77714000	97334000	89430000	152390000	159810000	129420000	101910000	115010000	112380000	160610000	175970000	--
Isoscutellarein	286.047	C15H10O6	Flavonoids	9571.2	6601.9	7692.3	9	9	9	1176800	1231400	1319200	52866	59723	56188	--
2'-Hydroxygenistein	286.047	C15H10O6	Flavonoids	10666	7709.4	11445	9	9	9	1298300	1291600	1189000	47219	54528	52472	ko00943
Fisetin	286.048	C15H10O6	Flavonoids	9	9	9	9	9	9	148810	155640	130350	23653	34495	24484	--
Luteolin (5,7,3',4'-Tetrahydroxyflavone)	286.048	C15H10O6	Flavonoids	8272.6	10070	8219.8	9	9	9	1207200	1301200	1184800	63734	57957	58552	ko00941,ko00944,ko01100,ko01110
3,5,7,2'-Tetrahydroxyflavone; Datiscetin	286.048	C15H10O6	Flavonoids	9	9	9	9	9	9	48165	31108	39445	9	9	9	--
5,2'-Dihydroxy-7-methoxyflavanone	286.084	C16H14O5	Flavonoids	9	9	9	9	9	9	4272300	7850600	4259900	9	9	9	--
Isosakuranetin (5,7-Dihydroxy-4'-methoxyflavanone)	286.084	C16H14O5	Flavonoids	12048	11324	13360	12165	12281	13968	9	9	9	9	9	9	ko00941,ko01110
8-Demethylfarrerol	286.084	C16H14O5	Flavonoids	9	9	9	9	9	9	129760	120580	137070	9	9	9	--
5,4'-Dihydroxy-7-methoxyflavanone (Sakuranetin)	286.084	C16H14O5	Flavonoids	44488	39872	46169	73225	65302	74793	9	9	9	11337	8562.9	9672.4	ko00941,ko01110
3-Hydroxy-5-Methylphenol-1-O-Glucoside	286.105	C13H18O7	Phenolic acids	40482	37279	43135	9	9	9	23283	22300	23072	29986	24261	30238	--
Hexadecanedioic acid	286.212	C16H30O4	Lipids	1188.3	3345	4027.7	33376	32597	21836	9	9	9	9	9	9	ko00073,ko01100
3-Hydroxy-palmitic acid methyl ester	286.251	C17H34O3	Lipids	781310	791700	879930	351770	330850	328640	174420	160180	174400	128200	127040	122840	--
1,18-Octadecanediol	286.287	C18H38O2	Lipids	9	9	9	9	9	9	10084	8052.4	7735	3976.8	5758.1	5074.4	--
Feruloylhistamine	287.127	C15H17N3O3	Alkaloids	9	9	9	73326	55309	97267	9	9	9	178990	240540	248710	--
Eriodictyol (5,7,3',4'-Tetrahydroxyflavanone)	288.063	C15H12O6	Flavonoids	21019	22052	16525	10092	4366.9	4214.1	3467900	3694800	3333500	221280	227440	245770	ko00941,ko01100,ko01110
Glucarate O-Phosphoric acid	290.004	C6H11PO11	Others	1591200	1322900	1350200	2055500	1759900	1807900	2792700	2641800	3090300	2233400	1819300	2044400	--
D-Sedoheptuiose 7-phosphate	290.04	C7H15O10P	Others	1265300	1279300	1281200	1732900	1550000	1456100	1062700	1114900	1575100	1174200	944240	1050400	--
Catechin	290.079	C15H14O6	Flavonoids	9	9	9	9	9	9	387890	304310	421040	9	9	9	ko00941,ko01110
Argininosuccinic acid	290.123	C10H18N4O6	Organic acids	67005	72979	75428	130840	149150	129420	3690800	3390400	3377600	1530300	1479600	1499300	ko00220,ko00250,ko01100,ko01110,ko01230
4-Oxo-9Z,11Z,13E,15E-Octadecatetraenoic Acid	290.188	C18H26O3	Lipids	32275	33826	29818	54233	54262	57281	9	9	9	9	9	9	--
Abienol	290.261	C20H34O	Others	10231	11375	8147.8	9912.8	8556.9	10106	18695	18198	18987	21997	21389	19981	--
γ-Glutamylphenylalanine	294.122	C14H18N2O5	Amino acids and derivatives	163930	163330	157930	190680	233310	253070	135710	147150	144290	145750	147270	142880	--
9-Hydroxy-10,12,15-octadecatrienoic acid	294.219	C18H30O3	Lipids	109530	105220	109290	148110	148230	160000	89102	89691	86988	127100	115720	117760	ko00592
17-Hydroxylinolenic acid	294.219	C18H30O3	Lipids	206230	207590	218060	784740	820920	799370	3593800	3547200	3700200	3266900	3263400	3497300	ko00592
Machilusolide D	294.219	C18H30O3	Others	2314900	2387100	2396900	3331800	3310700	3337800	2703000	2861700	2793700	6619700	6515400	6339400	--
9-Oxo-10E,12Z-octadecadienoic acid	294.219	C18H30O3	Lipids	106980	100980	104750	155410	155070	149280	137710	133270	138450	147880	144810	154410	ko00591
13-Hydroxy-6,9,11-octadecatrienoic acid	294.219	C18H30O3	Lipids	76221	75157	69734	66941	70223	71435	74054	73421	64848	85266	78581	87139	--
2R-hydroxy-9Z,12Z,15Z-octadecatrienoic acid	294.219	C18H30O3	Lipids	742310	727700	749270	1048500	1071400	1100900	901640	954910	962380	2229200	2244000	2103500	ko00592
E,E,Z-1,3,12-Nonadecatriene-5,14-diol	294.256	C19H34O2	Lipids	64852	69309	66426	231610	219680	191000	217520	236520	278550	241940	197040	220590	--
Prunasin	295.106	C14H17NO6	Others	158520	151930	145690	113090	142920	145320	9	9	9	13063	15164	10026	ko00460,ko01100,ko01110
Cis-Coutaric acid	296.053	C13H12O8	Phenolic acids	9	9	9	9	9	9	34387	45113	26344	12599	9123.3	15744	--
15(R)-Hydroxylinoleic Acid	296.234	C18H32O3	Lipids	8222.1	13396	5623	24446	23988	15357	20764	24531	19608	18907	21815	16773	--
9-Oxo-12Z-Octadecenoic acid	296.234	C18H32O3	Lipids	14962	7836.7	16585	33640	24951	40823	78885	61925	61295	153780	173740	117790	--
13(S)-HODE;13(S)-Hydroxyoctadeca-9Z,11E-dienoic acid	296.235	C18H32O3	Lipids	621780	618980	643160	2049000	2062700	2054400	7492500	7401400	7429700	5439900	5186000	5222200	ko00591
9S-Hydroxy-10E,12Z-octadecadienoic acid	296.235	C18H32O3	Lipids	590620	592040	595040	1923900	1986500	2013600	7265000	7349700	7214400	5146200	5131300	4897300	ko00591
12,13-Epoxy-9-Octadecenoic Acid	296.235	C18H32O3	Lipids	26810	28426	32355	60812	59790	61356	291780	292500	266820	212400	225100	223880	ko00591,ko01100
5'-Deoxy-5'-(methylthio)adenosine	297.09	C11H15N5O3S	Nucleotides and derivatives	1798200	1840900	1690300	3508400	3931600	3956100	2904100	2930600	2956300	4252800	4095100	4137300	ko00270,ko00908,ko01100
Apigenin-7,4'-dimethyl ether	298.084	C17H14O5	Flavonoids	47359	40129	43362	41825	45636	43864	9	9	9	9	9	9	--
Ricinoleic acid	298.251	C18H34O3	Lipids	65819	66781	61537	116930	123090	121470	290590	278080	275370	252520	253620	261560	--
9,10-Epoxyoctadecanoic Acid	298.251	C18H34O3	Lipids	8822.9	7481.4	11012	58958	55990	59926	9	9	9	9	9	9	ko00073
5,7,2'-Trhiyroxy-8-methoxyflavone	300.063	C16H12O6	Flavonoids	1339500	1319300	1369000	642450	634770	631910	1504200	1523000	1496200	336190	302520	250230	--
6-methyl luteolin	300.063	C16H12O6	Flavonoids	9	9	9	9	9	9	66003	67593	72093	9	9	9	--
6,7,8-Tetrahydroxy-5-methoxyflavone	300.063	C16H12O6	Flavonoids	44223	39858	48610	72159	85942	86239	2480.4	2381.5	4185.3	891.72	3150.9	1362.4	--
Rhamnocitrin (7-Methylkaempferol)	300.063	C16H12O6	Flavonoids	350970	353080	350340	168480	168410	172270	604360	588500	631480	57837	53894	49274	--
6-Demethoxy-7-methylcapillarisin	300.063	C16H12O6	Others	9	9	9	9	1067.8	9	34760	39352	37166	23995	25209	37862	--
Kaempferide (3,5,7-Trihydroxy-4'-methoxyflavone)	300.063	C16H12O6	Flavonoids	9	9	9	9	9	9	207320	166750	175670	69702	96993	76751	ko00944
Tectorigenin	300.063	C16H12O6	Flavonoids	19551	17859	12086	9	9	9	9	9	9	9	9	9	--
Hispidulin (5,7,4'-Trihydroxy-6-methoxyflavone)	300.063	C16H12O6	Flavonoids	455590	485720	461800	213530	208770	221060	887690	918710	952630	85723	73138	66755	--
Diosmetin (5,7,3'-Trihydroxy-4'-methoxyflavone)	300.063	C16H12O6	Flavonoids	49376	45302	51912	88599	95822	104440	9	9	9	9	9	9	--
1-O-Salicyl-D-glucose	300.084	C13H16O8	Phenolic acids	15819000	16456000	15209000	24987000	29885000	25479000	1081900	1126600	1158600	3036200	2842200	2644200	--
Salicylic acid-2-O-glucoside	300.085	C13H16O8	Phenolic acids	3235100	2726200	3747600	2880000	3316100	2835800	2920700	3199900	3181100	4057900	3842900	3442200	--
Farrerol (6,8-Dimethyl-5,7,4'-trihydroxyflavanone)	300.1	C17H16O5	Flavonoids	9	9	9	9	9	9	123460	134510	162000	9696.5	6928.8	9240.4	--
Doitungbiphenyl A	300.135	C18H20O4	Phenolic acids	162640	175240	158410	181530	191370	189020	9	9	9	9	9	9	--
4-Oxoretinol	300.209	C20H28O2	Others	5766.9	5513.5	3199	8237.4	8068.1	11206	9	9	9	9	9	9	--
2R-Hydroxyoctadecanoic Acid	300.266	C18H36O3	Lipids	92904	118740	125360	140110	145430	132930	307120	360050	366310	493960	484610	477250	--
DL-2-hydroxystearic acid	300.266	C18H36O3	Lipids	76388	90689	108310	127680	128320	118210	298730	346180	354610	405590	431400	398050	--
12-Hydroxyoctadecanoic acid	300.266	C18H36O3	Lipids	13171	14461	22699	26785	16443	23461	914720	856080	905890	83261	57432	61980	--
3-Hydroxyoctadecanoic Acid	300.267	C18H36O3	Lipids	203760	212460	224080	1490800	1473900	1366000	9	9	9	9	9	9	--
N-Acetyl-D-glucosamine-1-phosphate	301.056	C8H16NO9P	Others	11852	10164	10929	37416	37348	25202	55158	52859	65702	48304	75114	62712	--
Morin	302.043	C15H10O7	Flavonoids	57861	56466	53012	10205	6889.9	6099.4	1277400	1288700	1422300	80579	82410	72079	--
Herbacetin	302.043	C15H10O7	Flavonoids	28903	25483	24981	9072.3	11663	9616.3	9	9	9	9	9	9	--
Hesperetin	302.079	C16H14O6	Flavonoids	11437	12324	9394.5	3468.5	2655.8	2318.6	126990	130640	170780	31399	19113	32760	ko00941
Tachioside	302.1	C13H18O8	Phenolic acids	4320700	4607100	4834800	3512800	3559500	3644100	696400	745350	782810	1680500	1678700	1618700	--
Abietic acid	302.225	C20H30O2	Terpenoids	37186	41009	29290	242490	267020	268770	20721	15269	23510	279470	274460	281530	ko00904,ko01100,ko01110
1-Monomyristin	302.246	C17H34O4	Lipids	640940	517620	573260	516790	371940	480620	460300	496560	557850	477560	432040	473280	--
Dihydroquercetin(Taxifolin)	304.058	C15H12O7	Flavonoids	9	9	9	9	9	9	8942500	9070300	10007000	601240	596010	580060	ko00941,ko01100,ko01110
Arachidonic Acid	304.24	C20H32O2	Lipids	9	9	9	14103	12626	9807.2	304480	404550	405400	692920	911070	890580	ko00590,ko00591,ko01040,ko01100
N-Feruloylagmatine	306.169	C15H22N4O3	Alkaloids	9	9	9	18435	23941	10296	9422.6	25644	21624	58081	76650	62488	ko00330,ko01100
Dihomo-gamma-linolenic acid; (8Z,11Z,14Z)-Icosatrienoic acid	306.256	C20H34O2	Lipids	9	9	9	9	9	9	8542	8756	12436	30137	31381	31540	ko00591,ko01040,ko01100
11,14,17-Eicosatrienoic acid	306.256	C20H34O2	Lipids	9	9	9	9	9	9	10644	10070	8499.3	27064	26511	35140	ko01040
Eicosadienoic acid	308.272	C20H36O2	Lipids	735130	820320	723370	1020500	976690	758200	2918300	2411900	2892300	4185500	4234800	4778200	ko01040
L-Glutamic acid-O-glycoside	309.106	C11H19NO9	Amino acids and derivatives	10569	9380.9	10909	21468	20458	16983	55468	89607	96573	162600	171360	157170	--
Feruloylmalic acid	310.069	C14H14O8	Phenolic acids	4357800	4399100	4716300	2937900	2922000	3385900	116460	109330	109180	15193	16132	23202	--
γ-Glutamyltyrosine	310.116	C14H18N2O6	Amino acids and derivatives	12536	10772	6795.6	90206	104000	99449	12613	11978	7252.9	263710	284660	257750	--
13(s)-hydroperoxy-(9z,11e,15z)-octadecatrienoic acid	310.214	C18H30O4	Lipids	5063800	5359200	5277100	4016000	3184000	2926300	634330	722430	641520	777980	723590	859970	ko00592,ko01100,ko01110
5,7,4'-Trimethoxyflavone	312.1	C18H16O5	Flavonoids	4216.1	4513.2	4588.4	8679.4	9168.5	7685.5	9	9	9	9	9	9	--
Alnusonol	312.136	C19H20O4	Phenolic acids	215870	280690	226220	258820	164330	261920	27578	30693	53086	96453	80688	83335	--
9-Hydroxy-13-oxo-10-octadecenoic Acid	312.23	C18H32O4	Lipids	1739100	1756200	1731500	3312200	3393200	3424200	1022100	975600	1024800	2504300	2653800	2390800	--
13S-Hydroperoxy-9Z,11E-octadecadienoic acid	312.23	C18H32O4	Lipids	219440	240260	238660	359450	379380	332940	273100	274770	253950	611330	559070	577810	ko00591,ko01100
13-Hydroperoxy-9Z,11E-octadecadienoic acid	312.23	C18H32O4	Lipids	134680	131000	134960	46034	47761	41005	9	9	9	9	9	9	--
9-Hydroperoxy-9Z,11E-Octadecadienoic Acid	312.23	C18H32O4	Lipids	8251.9	7133.8	7058.1	8417.4	7290.7	9670.7	220740	223080	251120	124470	108120	82635	ko00591,ko01100
7S,8S-DiHODE; (9Z,12Z)-(7S,8S)-Dihydroxyoctadeca-9,12-dienoic acid	312.23	C18H32O4	Lipids	130120	125190	129740	45417	48416	46512	9	9	9	9	9	9	ko00591
9-Hydroxy-12-oxo-15(Z)-octadecenoic acid	312.23	C18H32O4	Lipids	516750	551300	545700	1438700	1499400	1540400	3046.5	8766.7	5400.5	81060	81151	82326	ko00592,ko01110
Ricinoleic acid methyl ester	312.266	C19H36O3	Lipids	61901	60194	59002	20335	19727	22787	9	9	9	9	9	9	--
N-Cis-Feruloyltyramine	313.131	C18H19NO4	Alkaloids	10273	10923	9017.4	12132	14144	11488	389260	314820	366990	5617000	5050300	5150000	--
Kumatakenin	314.079	C17H14O6	Flavonoids	243670	275640	259620	242760	257840	261280	63214	69129	62488	11093	11413	14909	--
5,2'-Dihydroxy-7,8-dimethoxyflavone	314.079	C17H14O6	Flavonoids	27643	26978	25203	2618.9	4434	3482	9	9	9	9	9	9	--
Methyl salicylate-2-O-glucoside	314.1	C14H18O8	Phenolic acids	365830	385820	432060	774800	792180	679900	128040	128510	163940	292180	298980	283400	--
Hydroxy ricinoleic acid	314.246	C18H34O4	Lipids	125110	124510	133800	128160	132950	143110	125530	136660	129360	140010	130650	151100	--
Dibutyl sebacate	314.246	C18H34O4	Others	9	9	9	9	9	9	34233	48900	37459	73684	90246	97946	--
12,13-DHOME; (9Z)-12,13-Dihydroxyoctadec-9-enoic acid	314.246	C18H34O4	Lipids	203800	205330	216670	69381	76365	64320	945250	904460	951480	73816	74219	84881	ko00591
3-O-Methylquercetin	316.058	C16H12O7	Flavonoids	31247	27679	30868	17210	15644	15553	105990	108850	126080	9	9	9	ko00944
Isorhamnetin	316.058	C16H12O7	Flavonoids	24679	25996	24076	9	9	9	9	9	9	4959.7	4548.4	5998.3	--
Protocatechuic acid-4-O-glucoside	316.079	C13H16O9	Phenolic acids	32556000	33748000	36372000	43420000	47414000	49468000	3751300	4401300	4404200	10342000	10083000	9623800	--
1-O-Gentisoyl-D-glucoside	316.079	C13H16O9	Phenolic acids	20775000	20441000	21946000	28038000	29836000	27858000	2458300	2553800	2377100	3900100	3659000	3820700	--
Persicogenin (5,3'-dihydroxy-7,4'-dimethoxyflavanone)	316.095	C17H16O6	Flavonoids	68229	80044	79934	184440	206230	185440	2151	1294.9	4470.6	45103	52423	41548	--
Cimidahurinine	316.116	C14H20O8	Phenolic acids	758030	820350	898540	1318200	1273900	1249600	59196	62362	47543	9	9	9	--
12-Oxo-5,8,10,14-eicosatetraenoic acid	318.219	C20H30O3	Lipids	9	9	9	9	9	9	76926	75666	81125	180980	171990	170640	ko00590
Hispanolone	318.219	C20H30O3	Terpenoids	4634.2	4926.5	7327.7	19929	13199	10460	64884	54161	49656	42168	54645	37277	--
Trans-5-O-(p-Coumaroyl)shikimate	320.09	C16H16O7	Phenolic acids	11364	15521	15329	9	9	9	16696	13666	23888	71341	89592	79697	ko00940,ko00941,ko00945,ko01100,ko01110
S-(Methyl)glutathione	321.099	C11H19N3O6S	Amino acids and derivatives	3791.5	7994.1	6194.3	11560	9349.5	9357.1	84949	76704	99028	50528	56454	70172	--
Feruloylspermidine	321.205	C17H27N3O3	Alkaloids	183010	178230	162620	100250	66433	79541	9	9	9	9	9	9	--
8S-HETrE; 8S-Hydroxy-9E,11Z,14Z-Eicosatrienoic Acid	322.251	C20H34O3	Lipids	9	9	9	9	9	9	8773.7	8875	7046.9	14949	9753	11601	--
(-)-Jasmonoyl-L-Isoleucine	323.21	C18H29NO4	Organic acids	25098	29514	28358	167660	169420	179750	703010	803870	792440	1764600	1817800	1705900	ko04075
Isobavachalcone	324.136	C20H20O4	Flavonoids	9	9	9	9	9	9	53005	62000	55079	9	9	9	--
Bavachin	324.136	C20H20O4	Flavonoids	9	9	9	9	9	9	214420	242670	216720	9	9	9	--
Ethyl 9-Hydroxy-10,12-octadecadienoic acid	324.266	C20H36O3	Lipids	3089	2082.2	3313	6857.6	5844.5	5008.3	6242.4	6610.5	6288.3	6470.9	9353	8527.8	--
N-Oleoylethanolamine	325.298	C20H39NO2	Alkaloids	18739	13952	18850	39861	33259	36003	33880	40825	42935	41493	57963	49993	--
p-Coumaric acid-4-O-glucoside	326.1	C15H18O8	Phenolic acids	2901700	2635600	2600600	2483400	2515400	2796200	149770	160660	144350	45738	45275	54910	--
Phenylpropionic acid-O-β-D-glucopyranoside	326.1	C15H18O8	Phenolic acids	2105300	2144000	2173100	1903000	2097100	1914600	239290	271630	247820	106900	109360	81557	--
Hydroquinine	326.199	C20H26N2O2	Alkaloids	17771	19125	28996	14924	12617	17960	12905	13368	19958	51184	51345	33058	--
Acetaminophen glucuronide	327.095	C14H17NO8	Others	103490	125050	96504	79747	95880	77671	9	9	9	12746	14493	15555	--
N-benzoyl-2-aminoethyl-β-D-glucopyranoside	327.132	C15H21NO7	Others	9	9	9	19767	12119	19470	9	9	9	13961	12921	15496	--
3-Hydroxy-5,7,8-trimethoxyflavone	328.095	C18H16O6	Flavonoids	9	9	9	9	9	9	93740	118450	116650	99141	115950	98391	--
Monohydroxy-trimethoxyflavone	328.095	C18H16O6	Flavonoids	1939.6	3372.2	1850.8	7137.4	5500.3	3820.7	118870	104470	120400	107470	115800	134820	--
Demethyl coniferin	328.116	C15H20O8	Phenolic acids	41883	23447	37644	37241	29619	27068	19246	16262	21407	13097	14340	14333	--
3-Hydroxy-4-isopropylbenzylalcohol-3-O-glucoside	328.152	C16H24O7	Phenolic acids	118400	88524	117010	29697	43573	29648	9	9	9	9	9	9	--
9,12,13-Trihydroxy-10,15-octadecadienoic acid	328.225	C18H32O5	Lipids	3465100	3577400	3626900	2595100	2660200	2557200	205390	209540	198600	323360	317950	312150	--
Cis-4,7,10,13,16,19-Docosahexaenoic Acid	328.24	C22H32O2	Lipids	193870	206590	203970	59225	79778	78949	8251.5	7700.7	6778.4	4224.4	2290.1	1665.9	ko01040
3,3'-O-Dimethylellagic Acid	330.038	C16H10O8	Tannins	196810	187160	194170	148170	138490	154580	43453	44186	44903	9	9	9	--
3,7-Di-O-methylquercetin	330.074	C17H14O7	Flavonoids	292750	344830	448970	9	9	9	217210	260330	246300	30028	28877	47007	ko00944
5,7-Dihydroxy-2'-methoxy-3',4'-methyleneoxydihydroisoflavone	330.074	C17H14O7	Flavonoids	9	9	9	9	9	9	810960	858850	1036600	45722	59564	97013	--
Rehderianin I	330.074	C17H14O7	Flavonoids	9	9	9	9	9	9	518440	552730	601000	9	9	9	--
Iristectorigenin A	330.076	C17H14O7	Flavonoids	7112500	6652700	6461700	4960300	5192500	4995300	897920	1015800	1049100	49530	52348	52368	--
2,4,6-trihydroxy-acetophenone-4-O-β-D-glucopyranoside	330.095	C14H18O9	Phenolic acids	1010000	926080	1049600	1325200	1413200	1326900	1463300	1490000	1608200	2143600	1956700	2188100	--
2,4,6-trihydroxy-acetophenone-6-O-β-D-glucopyranoside	330.095	C14H18O9	Phenolic acids	1011700	959280	1056800	1398000	1396300	1438800	1393200	1573200	1486800	2258200	1959400	2111300	--
Vanillic acid-4-O-glucoside	330.095	C14H18O9	Phenolic acids	419230	450860	473260	273890	270740	269970	132460	123500	129240	390300	403660	424700	--
3,4,5-Trimethoxyphenyl-1-O-Glucoside	330.131	C15H22O8	Phenolic acids	1998500	2228200	2114100	3492000	3363500	2768600	3451800	3857900	3525100	5900300	5420500	5348700	--
9,10,11-Trihydroxy-12-octadecenoic acid	330.24	C18H34O5	Lipids	419260	426300	432830	408630	441170	430840	451680	484520	474300	424760	392090	426110	--
9,10-Dihydroxy-12,13-epoxyoctadecanoic acid	330.241	C18H34O5	Lipids	9	9	9	9	9	9	21219	21110	11614	33951	40037	40439	ko00591
Monopalmitin	330.277	C19H38O4	Lipids	197810	203650	194650	233080	203420	191770	166910	214920	238160	174350	239520	197600	--
2'-Deoxyadenosine-5'-monophosphate	331.068	C10H14N5O6P	Nucleotides and derivatives	28827	47350	45578	37817	35544	24220	15637	12262	11225	29644	7642.3	13810	ko00230,ko01100
2'-Deoxyinosine-5'-monophosphate	332.052	C10H13N4O7P	Nucleotides and derivatives	9116600	9144100	5119600	13210000	12394000	12519000	971270	1806900	2097100	369390	1476100	1930800	ko00230
Gallic acid-4-O-glucoside	332.074	C13H16O10	Phenolic acids	9521200	10220000	10412000	14767000	15676000	16470000	230100	237590	261460	871730	774370	809000	--
6-O-Galloyl-D-glucose	332.074	C13H16O10	Phenolic acids	685510	679680	681270	1009400	998190	1085600	9	9	9	9	9	9	--
3-O-Galloyl-D-glucose	332.075	C13H16O10	Tannins	790440	693150	715420	953950	1039100	1161900	9	9	9	9	980.6	9	--
Koaburaside	332.111	C14H20O9	Phenolic acids	2296300	2169600	2439100	1482400	1544800	1549500	1038000	986380	982340	1067300	1018600	1103200	--
9,10,18-Trihydroxystearic acid	332.256	C18H36O5	Lipids	5321	4074.3	3967.4	4726	3542.6	5141.7	3563.1	2042.7	3637.6	5260.7	6050.8	4291.3	ko00073
Riboprine	335.159	C15H21N5O4	Phenolic acids	38759	37104	47296	20466	26172	21102	9	9	9	15876	7648.8	10836	ko00908,ko01110
Dicumarol	336.063	C19H12O6	Lignans and Coumarins	9	9	9	7206	7185.1	6555.7	22071	30503	30950	8993.7	11662	7954.1	--
N-Feruloyltryptamine	336.147	C20H20N2O3	Alkaloids	18137	24029	21588	115520	102170	117690	21463	34197	25596	180940	167890	136920	--
8,15-Dihydroxy-5,9,11,13-eicosatetraenoic acid	336.23	C20H32O4	Lipids	6258.7	8561.7	6813.3	6765.5	6453.4	5190.7	9445.3	7789.2	8968.2	8526	9178.5	8899.7	--
3-O-p-Coumaroylquinic acid	338.1	C16H18O8	Phenolic acids	236240	258490	276340	179680	160300	179980	191350	212540	182920	70567	68040	61872	--
5-O-p-Coumaroylquinic acid	338.1	C16H18O8	Phenolic acids	271440	250460	321720	1330800	1027800	1123300	54195	50144	57138	32404	23238	17763	ko00940,ko00941,ko00945,ko01110
1-O-p-Coumaroylquinic acid	338.1	C16H18O8	Phenolic acids	9	9	9	9	9	9	419720	436360	440170	33170	27942	34764	--
6-prenylapigenin	338.115	C20H18O5	Others	8209.2	10039	9373.1	9	9	9	680130	717840	716710	11049	6468	8684.7	--
Nicotine-N-glucuronide	338.148	C16H22N2O6	Alkaloids	11111	29245	14936	14693	22135	9072.4	14502	13719	12851	22712	14245	17329	--
5,6-DiHETrE [(±)5,6-dihydroxy-8Z,11Z,14Z-eicosatrienoic acid]	338.246	C20H34O4	Lipids	9	9	9	9	9	9	26164	35443	34939	16386	18506	16574	ko00590,ko01100
D-Glucose 1,6-bisphosphate	339.996	C6H14O12P2	Others	9	9	9	14026	5851.3	8306.1	9	9	9	9	9	9	ko00500,ko01100
Sinapoyl malate	340.079	C15H16O9	Phenolic acids	46314	43265	41782	34612	41383	35585	23603	37227	21962	22798	18816	21354	ko00940
Esculetin-7-O-glucoside	340.079	C15H16O9	Lignans and Coumarins	556810	549770	605870	108760	110040	160500	692810	675740	715270	9	9	9	--
Cichoriin	340.079	C15H16O9	Phenolic acids	666130	646580	715190	127280	157190	136880	683300	718990	737840	11657	8514.5	7715.8	--
Esculin (6,7-DihydroxyCoumarin-6-glucoside)	340.079	C15H16O9	Lignans and Coumarins	561700	668880	557370	111330	126460	139600	673450	699490	711130	13868	5334.6	10936	--
Docosanoic acid (Behenic acid)	340.334	C22H44O2	Lipids	16903	10647	9186.3	33872	11051	4906.1	16324	28212	38986	8131.5	16494	16595	ko00073,ko01040
Vanillic Acid-4-O-Glucuronide	342.095	C15H18O9	Phenolic acids	259680	285690	297370	84409	77707	72387	20549	17305	16176	11521	7704.3	6370.6	--
1-O-Caffeoyl-β-D-glucose	342.095	C15H18O9	Phenolic acids	319960	288730	272910	82124	81073	85138	13012	25983	26217	6417.5	8100.3	9384.9	--
1-O-[(E)-Caffeoyl]-D-glucose	342.095	C15H18O9	Phenolic acids	373260	360950	329330	265960	235210	258350	206080	196370	243000	136700	107150	117100	--
5,6,7,4'-Tetramethoxyflavone	342.11	C19H18O6	Flavonoids	9	9	9	9	9	9	73169	73781	87558	9	9	9	--
5,7,8,4'-Tetramethoxyflavone	342.11	C19H18O6	Flavonoids	9	9	9	9	9	9	407800	431300	465540	9	9	9	--
D-Maltose	342.116	C12H22O11	Others	21458000	21899000	20984000	15877000	16544000	16195000	8220100	6235600	7223300	4545700	3606900	4075700	--
D-Lactulose	342.116	C12H22O11	Others	2175700	1307600	1817200	1965000	1888500	2403700	9	9	9	9	9	9	--
Melibiose	342.116	C12H22O11	Others	7259500	6299700	6615900	4539500	4099000	4717700	1859500	1773100	1884500	907890	1222700	979150	ko00052,ko01100,ko02010
Isomaltulose	342.116	C12H22O11	Others	14716000	11989000	11355000	6763300	8558000	8040800	4758500	4470000	5314700	1875800	2038600	1639800	--
Galactinol	342.116	C12H22O11	Others	14536000	13520000	18785000	8639800	14331000	8734100	5760300	5257600	5856400	3799600	2339200	2157600	ko00052,ko01100
D-Sucrose	342.116	C12H22O11	Others	20546000	14706000	17552000	12072000	12080000	10826000	7193700	6663600	7689300	3404200	2845500	3327400	ko00052,ko00500,ko01100,ko01110,ko02010
D-Trehalose	342.116	C12H22O11	Others	7915600	7078600	7344700	6859200	4184900	6409500	2098600	2473800	2587700	1142500	1695900	1080100	ko00500,ko01100,ko01110,ko02010
Lactobiose	342.116	C12H22O11	Others	16091000	12575000	13144000	6786000	8720300	9414600	4810900	3921700	3785900	1778800	2040100	1695300	ko00052,ko01100,ko02010
Coniferin	342.131	C16H22O8	Phenolic acids	346090	413450	334390	304350	308650	260810	174160	185640	192790	114930	131620	94197	ko00940
N-Trans-Feruloyl-3'-O-methyldopamine	343.142	C19H21NO5	Alkaloids	60398	60271	57262	304220	310590	327070	135350	148410	154500	4584400	4537600	5022100	--
N-Cis-Feruloyl-3'-O-methyldopamine	343.142	C19H21NO5	Alkaloids	57048	57820	49899	294340	304150	309450	134240	159270	145210	4800300	4462100	4781300	--
N-Feruloyl-3-methoxytyramine	343.142	C19H21NO5	Alkaloids	17177	20763	16103	59711	57158	58890	9	9	9	20822	6646.8	25458	--
Mucic acid-1,4-lactone-2-O-gallate	344.038	C13H12O11	Phenolic acids	12314	28203	22995	25659	13581	18270	14688	15630	16642	9	9	9	--
3,3',4-O-Trimethylellagic acid	344.053	C17H12O8	Tannins	9	9	9	9	9	9	289080	308180	283730	9	9	9	--
7,8-Dihydroxy-5,6,4'-trimethoxyflavone	344.089	C18H16O7	Flavonoids	9	9	9	9	9	9	710700	739360	821850	9	9	9	--
Ayanin (3',5-Dihydroxy-3,4',7-Trimethoxyflavone)	344.09	C18H16O7	Flavonoids	18271	19299	18931	36442	35356	33730	194070	212060	203880	9	9	9	ko00944
5,7-Dihydroxy-3',4',5'-trimethoxyflavone	344.09	C18H16O7	Flavonoids	605400	608310	636170	469570	479640	473050	36469	54233	39328	40095	40053	34758	--
Eupatilin (5,7-Dihydroxy-3',4',6-Trimethoxyflavone)	344.09	C18H16O7	Flavonoids	84462	91814	114570	76740	86934	77836	181750	187040	214500	9	9	9	--
Pachypodol (5,4'-dihydroxy-3,7,3'-trimethoxyflavone)	344.09	C18H16O7	Flavonoids	22267	18251	14104	32129	28480	34469	208740	209910	206640	9	9	9	--
Eupatorin; 3',5-Dihydroxy-4',6,7-Trimethoxyflavone	344.09	C18H16O7	Flavonoids	76814	76183	78773	52996	62513	56411	31761	30100	26765	9	9	9	--
Cirsilineol (4',5-Dihydroxy-3',6,7-trimethoxyflavone)	344.09	C18H16O7	Flavonoids	3484800	3444900	3513100	2672900	2861000	2748900	9	9	9	198080	171470	174020	--
Syringaldehyde-4-O-glucoside	344.111	C15H20O9	Phenolic acids	475450	492120	478750	723910	752340	803530	115540	105690	116420	117330	97458	84812	--
Maltitol	344.132	C12H24O11	Others	359580	392600	331770	248500	342690	249580	146100	195930	130110	69090	71638	74284	--
Lactitol	344.132	C12H24O11	Others	236740	176100	207250	114150	123480	92410	41807	28541	22101	13867	32275	27602	--
4-Pyridoxic acid-O-glucoside	345.106	C14H19NO9	Others	1191000	1218000	1249200	913840	912880	899920	211840	193240	203420	163660	148980	162520	--
Syringetin	346.069	C17H14O8	Flavonoids	9	9	9	9	9	9	1404800	1355500	1550900	21098	17656	23389	ko00944
1-O-(3,4-Dihydroxy-5-methoxy-benzoyl)-glucoside	346.09	C14H18O10	Phenolic acids	125410	112320	144860	134140	125910	130450	23687	23240	27119	9	9	9	--
3,4,5-Trimethoxyphenyl-1-O-β-D-glucopyranoside	346.126	C15H22O9	Phenolic acids	73298	59839	77582	92223	94238	76145	20396	34915	20789	7161.5	16046	11093	--
Adenosine 5'-monophosphate	347.063	C10H14N5O7P	Nucleotides and derivatives	34715	28093	31840	90544	111830	116530	785820	819350	832540	721410	862780	992440	ko00230,ko00908,ko01100,ko01110,ko01240
3'-Adenylic Acid	347.063	C10H14N5O7P	Nucleotides and derivatives	12825	4251.2	11003	26902	24577	29720	35341	12894	18369	23764	40810	29452	ko00230,ko01100
Inosine 5'-monophosphate	348.047	C10H13N4O8P	Nucleotides and derivatives	9	9	9	9341.4	9824.1	10575	52562	66457	62576	44476	60488	56380	ko00230,ko01100,ko01110,ko01240
Esculetin-6-O-quinic acid	352.079	C16H16O9	Lignans and Coumarins	6273.9	6835.5	2162.2	7685.3	7516.4	11076	8104.7	6878.4	12289	11560	11472	11606	--
N-Feruloylserotonin	352.142	C20H20N2O4	Alkaloids	3246100	3227900	3289800	8423900	9791500	9557700	18559000	19559000	21631000	49748000	45687000	46389000	--
2-α-Linolenoyl-glycerol	352.261	C21H36O4	Lipids	1047100	966560	1069500	1703900	1970600	1677600	168930	175630	190390	190000	183980	192240	--
1-α-Linolenoyl-glycerol	352.261	C21H36O4	Lipids	1078500	956610	1107600	1865100	1955400	2044200	142620	174010	188990	181680	183610	176130	--
Cryptochlorogenic acid (4-O-Caffeoylquinic acid)	354.095	C16H18O9	Phenolic acids	1348900	1689200	1487000	280060	295810	313160	9277200	10100000	9647500	1129400	1271400	1234900	--
Scopoletin-7-O-glucoside (Scopolin)	354.095	C16H18O9	Lignans and Coumarins	40853	132910	117560	33978	63924	46240	96939	55095	66242	679760	647600	708360	ko00940,ko01110
Chlorogenic acid (3-O-Caffeoylquinic acid)	354.095	C16H18O9	Phenolic acids	3013500	2968900	2711700	589540	620340	611420	13567000	14524000	15288000	1912600	2018800	1992300	ko00940,ko00941,ko00945,ko01110
Neochlorogenic acid (5-O-Caffeoylquinic acid)	354.095	C16H18O9	Phenolic acids	538720	532830	524410	123670	102530	120730	1462000	1370500	1447000	291700	305080	309830	--
Licoflavonol	354.11	C20H18O6	Flavonoids	9	9	9	9	9	9	100140	117560	136270	9	9	9	--
Isolicoflavonol	354.11	C20H18O6	Flavonoids	9	9	9	9	9	9	2946700	2878400	3067900	9	9	9	--
Xanthohumol	354.147	C21H22O5	Flavonoids	9	9	9	19504	18653	24841	365740	405670	447580	9	9	9	ko00941
Licoagrochalcone D	354.147	C21H22O5	Flavonoids	25488	12294	16561	9	9	9	669090	716850	783990	13687	12276	10675	--
1-Linoleoylglycerol	354.277	C21H38O4	Lipids	60966	52803	57912	106990	121180	117950	299080	292470	321160	142730	140000	138190	--
Ferulic acid-4-O-glucoside	356.111	C16H20O9	Phenolic acids	484550	447600	505430	831950	955800	910460	14462	17599	7098.1	17744	13439	10629	--
6-O-Feruloyl-D-glucose	356.111	C16H20O9	Phenolic acids	974270	966940	678850	901270	859790	1018300	37346	31492	25166	13370	6096.2	17793	--
1-O-Feruloyl-β-D-glucose	356.111	C16H20O9	Phenolic acids	2401900	2371500	2552400	1601200	1474000	1458700	197530	206080	208840	114080	131890	147840	--
Coniferyl ferulate	356.126	C20H20O6	Phenolic acids	9	9	9	9	9	9	131310	141530	158990	29908	25091	26548	--
1-Oleoyl-Sn-Glycerol	356.293	C21H40O4	Lipids	35239	22279	29185	130740	119070	130870	106670	110520	74594	71119	104480	33970	--
5-Hydroxy-3,7,3',4'-tetramethoxyflavone (Retusin)	358.105	C19H18O7	Flavonoids	9	9	9	9	9	9	860310	859980	857170	9	9	9	--
ageconyflavone B	358.105	C19H18O7	Flavonoids	7802.4	6586	13393	13142	12802	11098	330190	317240	330510	19266	15073	16571	--
Altisin	358.105	C19H18O7	Flavonoids	9	9	9	9	9	9	810740	809390	805640	9	9	9	--
Epipinoresinol	358.142	C20H22O6	Lignans and Coumarins	53029	57395	55702	43341	36425	36949	53983	48863	54476	459620	401950	489520	--
Chrysosplenol D	360.084	C18H16O8	Flavonoids	9	9	9	9	9	9	161150	168710	175340	9	9	9	--
Acerosin	360.085	C18H16O8	Flavonoids	6149.7	3373.1	2474.2	9	9	9	225780	237710	292570	9474.1	5785.7	8092.9	--
Sudachitin	360.085	C18H16O8	Flavonoids	9	9	9	9	9	9	463260	472610	464850	268090	250330	282780	--
Thymonin	360.085	C18H16O8	Flavonoids	9	9	9	9	9	9	66710	63730	89140	9	9	9	--
Guanosine 5'-monophosphate	363.058	C10H14N5O8P	Nucleotides and derivatives	9	9	9	9	9	9	21198	25859	14657	21778	34352	25759	ko00230,ko01100
Turanose	364.078	C12H21O11Na	Others	1783500	1994800	1780000	1083400	1019100	1222900	2245800	2248200	2053700	950690	1028600	881310	--
Isoglycyrol	366.11	C21H18O6	Lignans and Coumarins	9	9	9	9	9	9	563670	545920	543540	9	9	9	--
Scopoletin-7-O-glucuronide	368.074	C16H16O10	Lignans and Coumarins	658890	660810	564740	749560	673550	708100	2177800	2531600	2429400	952010	912360	849710	--
Chlorogenic acid methyl ester	368.111	C17H20O9	Phenolic acids	847250	818750	957840	2116500	2302100	2282100	28838	18693	21585	11689	15084	5367.5	--
1-O-Feruloylquinic acid	368.111	C17H20O9	Phenolic acids	487270	561010	515350	562250	563060	621090	991010	1063300	1027000	406910	337750	381070	--
Quinacyl syringic acid	372.106	C16H20O10	Phenolic acids	95742	85397	99933	34298	50033	32909	9	9	9	9	9	9	--
3',4',5',5,7-Pentamethoxyflavone	372.121	C20H20O7	Flavonoids	9	9	9	9	9	9	547070	673510	593970	59351	61136	76473	--
Isosinensetin	372.121	C20H20O7	Flavonoids	9	9	9	9	9	9	1489500	1659700	1483300	189760	181710	171940	--
Tangeretin (4',5,6,7,8-Pentamethoxyflavone)	372.121	C20H20O7	Flavonoids	175080	149460	148710	140550	137360	159100	157580	112610	116860	140250	155250	165030	--
Casticin (5,3'-Dihydroxy-3,6,7,4'-Tetramethoxyflavone)	374.1	C19H18O8	Flavonoids	9	9	9	9	9	9	136260	170260	138150	6827.7	6101.8	5360.1	--
Chrysosplenetin (Quercetagetin-3,6,7,3'-tetramethyl ether)	374.1	C19H18O8	Flavonoids	9	9	9	9	9	9	138270	168140	128190	9167.3	8473.8	9308	--
Feruloyl syringic acid	374.1	C19H18O8	Phenolic acids	47485	54656	72826	33772	36240	32867	93767	62000	87385	31103	28175	35908	--
Riboflavin (Vitamin B2)	376.138	C17H20N4O6	Others	653140	731320	741040	496550	409800	365870	3442600	2836400	2999300	200050	246240	230800	ko00740,ko01100,ko01110,ko01240,ko02010
Licoricone	382.142	C22H22O6	Flavonoids	9	9	9	9	9	9	435670	465130	485830	9	9	9	--
Succinyladenosine	383.108	C14H17N5O8	Nucleotides and derivatives	537240	496070	545130	738190	712390	665640	278830	279050	280230	328780	347250	355280	--
1-O-Glucosyl sinapate	386.121	C17H22O10	Phenolic acids	6612600	7279000	7022400	3888000	4132200	3836200	342740	335180	307220	269000	275830	296280	--
Roseoside	386.194	C19H30O8	Others	507680	640130	536480	1039000	796100	805580	17883	13777	17300	13857	16238	10804	--
5-Demethylnobiletin	388.116	C20H20O8	Flavonoids	9	9	9	9	9	9	52262	51186	64306	9	9	9	--
Vogeloside	388.137	C17H24O10	Others	3836900	4494900	5183500	2107400	2621800	2410200	18185	16433	16342	9	9	9	--
Trachelogenin	388.153	C21H24O7	Lignans and Coumarins	74491	69466	69526	60647	67081	69480	84812	87296	84352	128530	139400	132180	--
5'-Glucosyloxyjasmanic acid	388.174	C18H28O9	Phenolic acids	169830	162290	177430	244650	220550	255120	308720	321560	367750	938450	1124500	931350	--
Ampelopsisionoside	388.21	C19H32O8	Others	3238800	4365900	5373100	1986300	2345100	2459000	12106	16244	1193.1	9	9	9	--
Deacetylasperulosidic acid	390.116	C16H22O11	Terpenoids	9	9	9	30544	43277	27049	26976	26867	35123	67533	64155	67777	--
Kadangustin H	390.204	C22H30O6	Lignans and Coumarins	9	9	9	9	9	9	49877	81712	45750	50510	66884	43765	--
Diisooctyl Phthalate	390.277	C24H38O4	Phenolic acids	13920000	7601000	8481000	10741000	12759000	11053000	14541000	8988400	10690000	7621400	16139000	16357000	--
N-Glucosyl-p-coumaroylputrescine	396.19	C19H28N2O7	Alkaloids	12304	7442	7022.4	9	9	9	5256.1	5586.8	3878.4	100280	80866	91645	--
4-O-Sinapoylquinic acid	398.121	C18H22O10	Phenolic acids	63328	52863	50718	12522	9395.5	4710.8	9	9	9	9	9	9	--
S-Adenosyl-L-methionine	398.137	C15H22N6O5S	Amino acids and derivatives	136710	162570	139490	243590	230850	215830	9	9	9	9	9	9	ko00261,ko00270,ko00330,ko00908,ko01100,ko01110,ko01230,ko01240,ko04122
Nobiletin (5,6,7,8,3',4'-Hexamethoxyflavone)	402.131	C21H22O8	Flavonoids	195620	184110	189530	193900	213170	198580	228430	141730	161050	182680	192230	196860	--
Benzyl β-primeveroside	402.152	C18H26O10	Phenolic acids	203130	213170	267840	239520	161780	386530	11389	26577	13534	26356	47961	40565	--
Benzyl-(2''-O-xylosyl)glucoside	402.153	C18H26O10	Phenolic acids	407730	243900	321770	282620	256180	275000	22130	25471	25425	36050	34076	41050	--
Delta-Tocopherol	402.35	C27H46O2	Others	8612.5	8345.7	4087	4169.8	5130.9	8150.7	6722.6	7661.2	4290.9	5754.2	7265	6151.2	ko00130,ko01100,ko01110,ko01240
Uridine 5'-diphosphate	404.002	C9H14N2O12P2	Nucleotides and derivatives	95313	100610	103540	6189.8	14781	23109	22855	23951	22389	17260	12452	15638	ko00240,ko00908,ko01100,ko01240
Tricin-4'-O-glycerol	404.111	C20H20O9	Flavonoids	459460	465890	459690	644320	587130	578770	39145	38031	42951	22737	22928	25022	--
Kadangustin I	404.184	C22H28O7	Lignans and Coumarins	9	9	9	9	9	9	94578	96755	91222	9	9	9	--
p-Coumaroylferuloylputrescine	410.184	C23H26N2O5	Alkaloids	4402.6	3673	2899.1	12099	12578	10664	39062	40141	41940	201680	164740	173290	--
1-O-Feruloyl-3-O-p-Coumaroylglycerol	414.131	C22H22O8	Phenolic acids	17829	26992	16539	38247	41513	39488	10673	9270.2	6887.4	18148	15685	9753.7	--
Caffeoylnicotinoyltartaric acid	415.054	C19H13NO10	Phenolic acids	10620	5855.6	2336.2	9	9	9	26855	48177	42214	9	9	9	--
Chrysin-7-O-glucoside	416.111	C21H20O9	Flavonoids	14915	14869	14610	22554	20035	21123	9	9	9	9	9	9	--
Lirioresinol A	418.162	C22H26O8	Lignans and Coumarins	784740	704290	757690	362080	336630	359180	596640	649840	635770	1347900	1440400	1294400	--
Syringaresinol	418.163	C22H26O8	Lignans and Coumarins	205580	189200	187170	81037	96791	87029	147620	140410	154900	366870	326660	363620	--
Sucrose-6-phosphate	422.083	C12H23O14P	Others	8231.6	11731	15358	26420	10430	16737	91629	54514	63400	81351	57659	59315	--
Trehalose 6-phosphate	422.083	C12H23O14P	Others	164560	145000	158710	160140	118080	143470	369470	337580	350450	235680	265260	231430	ko00500,ko01100,ko01110
p-Coumaroylferuloylcadaverine	424.2	C24H28N2O5	Alkaloids	6071.4	1897.5	5651.3	19978	15214	17903	55916	70497	53183	104930	104880	96826	--
LysoPE 14:0	425.254	C19H40NO7P	Lipids	116320	110850	130300	45535	55957	55333	22020	18320	20388	38889	30737	34136	--
LysoPE 14:0(2n isomer)	425.254	C19H40NO7P	Lipids	92526	111150	109730	46625	39780	50377	23041	26085	25942	37787	33072	31628	--
Ditartaroyl-hydroxycoumarin	426.043	C17H14O13	Lignans and Coumarins	27003	21510	20720	19867	13892	15105	28567	22608	27115	6758.9	5160.5	10785	--
Caffeoylcholine-4-O-glucoside	428.168	C20H30NO9+	Alkaloids	17335	25217	19459	38150	42904	38793	9	9	9	9	9	9	--
Caffeoylcholine-5-O-glucoside	428.168	C20H30NO9+	Alkaloids	23879	28169	19597	31197	36730	43373	9	9	9	9	9	9	--
1-O-Feruloyl-3-O-caffeoylglycerol	430.126	C22H22O9	Lipids	134390	98790	105420	206070	245240	213830	123240	173410	120910	31281	26751	26534	--
Regaloside F	430.148	C19H26O11	Phenolic acids	268220	246680	196100	9	9	9	9	9	9	13507	12076	14415	--
Genistein-7-O-galactoside	432.106	C21H20O10	Flavonoids	97667	103740	86210	124390	99188	119000	34906	65026	22538	10124	19190	14046	--
Apigenin-6-C-glucoside (Isovitexin)	432.106	C21H20O10	Flavonoids	5745600	6633400	7433500	3953500	3588800	3618100	426550	465680	427980	46203	43888	52982	ko00944
Kaempferol-3-O-rhamnoside (Afzelin)(Kaempferin)	432.106	C21H20O10	Flavonoids	19239	20000	21678	10065	9632.6	7517.1	10119	7363.8	6034.2	8619	7368.3	10096	ko00944
Sophoricoside	432.106	C21H20O10	Flavonoids	85230	73665	102430	110250	124570	122360	9	9	9	9	9	9	--
Apigenin-8-C-Glucoside (Vitexin)	432.106	C21H20O10	Flavonoids	3614500	3079500	3830900	1929400	1937300	2026500	95990	92428	85012	9	9	9	ko00941,ko00944
Apigenin-5-O-glucoside	432.106	C21H20O10	Flavonoids	129430	130750	140980	71502	96390	73549	217460	201840	230740	17832	30628	17290	--
Benzyl-(2''-O-glucosyl)glucoside	432.163	C19H28O11	Phenolic acids	913550	982560	862360	145480	133100	109960	9	9	9	9	9	9	--
Benzyl-β-gentiobioside	432.163	C19H28O11	Phenolic acids	868330	935540	1270300	168810	125670	171320	76809	59059	83372	3049.5	4657.1	687.54	--
Osmanthuside H [2-(4-Hydroxyphenyl)ethyl-β-D-apiosyl-(1→6)-β-D-glucoside]	432.163	C19H28O11	Phenolic acids	9	9	9	9	9	9	195020	199610	165080	95149	90049	85833	--
Tricin-4'-O-Benzoic Acid	434.1	C24H18O8	Flavonoids	175070	162590	161120	160070	168090	164140	20296	20490	22079	10128	12107	11957	--
Naringenin-7-O-glucoside (Prunin)	434.121	C21H22O10	Flavonoids	28332	24707	24478	9915.6	9468.9	9759.3	20922	21822	9912.8	6208.1	4950.9	6945.9	ko00941
Isohemiphloin	434.121	C21H22O10	Flavonoids	193830	202090	215060	119280	111170	93027	20532	22684	11290	9	9	9	--
Naringenin-6-C-Glucoside	434.121	C21H22O10	Flavonoids	129090	89656	94641	46587	52617	48237	9	9	9	9	9	9	--
LysoPE 15:1(2n isomer)	437.254	C20H40NO7P	Lipids	9	9	9	9	9	9	129130	123680	138600	312440	314790	346470	--
LysoPE 15:1	437.254	C20H40NO7P	Lipids	21228	22379	20946	23700	19454	28971	18455	16947	23402	12809	17436	25104	--
LysoPE 15:0	439.27	C20H42NO7P	Lipids	34883	36306	40331	45683	46712	44858	101150	93542	105500	227770	249490	227160	--
N,N'-Diferuloylputrescine	440.195	C24H28N2O6	Alkaloids	43266	44693	26117	158920	188510	182900	1382200	1451000	1396200	8166300	7173300	6817000	--
Epicatechin gallate	442.09	C22H18O10	Flavonoids	54599	31612	46506	28887	45640	31366	169110	99058	153970	182520	246120	229760	--
Catechin gallate	442.09	C22H18O10	Flavonoids	47504	36826	44569	15082	36893	33255	173460	100030	144490	197900	211020	232780	--
1,3-O-Diferuloylglycerol	444.142	C23H24O9	Phenolic acids	216230	211160	197720	298040	344910	406330	771160	744660	735140	3061400	2926300	2940700	--
1,2-O-Diferuloylglycerol	444.142	C23H24O9	Phenolic acids	315270	336270	321680	514850	547770	585810	1404300	1259400	1376000	5164400	4818800	5107400	--
Menatetrenone (Vitamin K2)	444.303	C31H40O2	Others	30422	22032	28550	31470	43957	41255	160240	143950	140350	136170	141720	125000	--
Glycitin	446.121	C22H22O10	Flavonoids	9	9	9	9	9	9	2645600	2563200	2246200	117930	108990	118790	ko00943
Calycosin-7-O-glucoside	446.121	C22H22O10	Flavonoids	9	9	9	9	9	9	2709100	2405600	2407300	118050	98705	119990	--
Canthoside A	446.142	C19H26O12	Phenolic acids	69816	81930	82474	210360	194330	220160	175570	170790	183130	210040	193960	207340	--
L-Glutaminyl-L-valyl-L-valyl-L-cysteine	447.215	C18H33N5O6S	Amino acids and derivatives	58040	55011	49558	42478	51034	59812	9	9	9	9	9	9	--
Isorhamnetin-3-O-arabinoside	448.1	C21H20O11	Flavonoids	67164	77092	95654	9	9	9	9	9	9	9	9	9	--
Luteolin-4'-O-glucoside	448.101	C21H20O11	Flavonoids	240980	295880	263160	168330	176730	163350	82185	82068	66777	18064	27384	13934	--
Luteolin-7-O-glucoside (Cynaroside)	448.101	C21H20O11	Flavonoids	205400	190060	253730	39199	39972	71458	491090	398040	396440	76911	63454	54364	ko00944
Luteolin-8-C-glucoside (Orientin)	448.101	C21H20O11	Flavonoids	15980000	15586000	16463000	6058200	6870400	6665700	352080	348940	385350	51555	17866	24436	--
Carthamone	448.101	C21H20O11	Flavonoids	363130	455040	367790	200020	276160	314970	318830	305280	287130	114310	85792	70746	--
Kaempferol-7-O-glucoside	448.101	C21H20O11	Flavonoids	379820	384070	422780	255940	282090	312780	340270	289270	337960	119150	106800	62679	--
Luteolin-3'-O-glucoside	448.101	C21H20O11	Flavonoids	39376	17890	19184	19830	7072.2	21040	56248	56114	37704	15609	10867	24853	--
Kaempferol-4'-O-glucoside	448.101	C21H20O11	Flavonoids	262730	318270	267530	135200	138440	188580	92881	77822	96214	34029	26668	14009	--
Kaempferol-3-O-galactoside (Trifolin)	448.101	C21H20O11	Flavonoids	499950	407120	343290	246260	258600	329550	471430	452680	409170	147990	112070	99160	ko00944
Luteolin-6-C-glucoside (Isoorientin)	448.101	C21H20O11	Flavonoids	29283000	31177000	27262000	11993000	13339000	12441000	1140700	1080700	1331700	245470	118180	77771	--
Kaempferol-3-O-glucoside (Astragalin)	448.101	C21H20O11	Flavonoids	260250	317210	306050	146740	172620	145070	73513	64195	103070	27786	31518	32024	ko00944,ko01110
Sakuranin	448.137	C22H24O10	Flavonoids	38422	38038	24347	16734	11052	11868	9	9	9	9	9	9	--
Eriodictyol-3'-O-glucoside	450.116	C21H22O11	Flavonoids	51367	40208	48399	13155	10387	14434	21815	10809	15627	12619	9279.6	7358.6	--
Aromadendrin-7-O-glucoside	450.116	C21H22O11	Flavonoids	71695	72245	77495	21451	14327	5893.8	9	9	9	9	9	9	--
Taxifolin-3-O-rhamnoside (Astilbin)	450.116	C21H22O11	Flavonoids	28284	39538	40123	9	9	9	38597	28469	20351	9	9	9	--
LysoPE 16:1	451.27	C21H42NO7P	Lipids	23181	21823	16526	42266	45206	37856	157490	133560	173120	340220	270820	341880	--
2-O-Salicyl-6-O-Galloyl-D-Glucose	452.095	C20H20O12	Phenolic acids	41875	40476	39587	30050	15142	18543	66226	58004	65090	41763	26147	44249	--
Cinchonain Ib	452.111	C24H20O9	Flavonoids	9	9	9	42269	46668	52414	9	9	9	9	9	9	--
Epicatechin-3'-O-β-D-glucopyranoside	452.132	C21H24O11	Flavonoids	35376	42956	24139	32179	24777	23555	124320	139790	129860	24857	20651	12683	--
LysoPE 16:0	453.286	C21H44NO7P	Lipids	12624000	13287000	14193000	10261000	9718300	10421000	2454600	2566300	2379200	4098200	4135700	3772600	--
LysoPE 16:0(2n isomer)	453.286	C21H44NO7P	Lipids	11289000	13481000	13505000	9743600	9636300	9973700	2732300	2526000	2575400	3700000	3792200	3637500	--
Diferuloylcadaverine	454.21	C25H30N2O6	Alkaloids	9	9	9	15670	16569	18498	139070	192890	171100	427830	430740	392670	--
Urs-12(13)-en-3-one-28-oic acid	454.345	C30H46O3	Terpenoids	8439.9	5792.7	8342.1	29423	24476	26221	5441.9	4438.7	6009.1	4036.1	4677.6	4883.6	--
Moronic acid	454.345	C30H46O3	Terpenoids	7754.6	8342.9	6897.6	66101	54943	37971	16910	29719	32044	9	9	9	--
3-Epiursolic acid	456.36	C30H48O3	Terpenoids	226280	183390	215290	347670	334020	277470	141840	122090	146010	32422	42289	51785	--
Ursolic acid	456.36	C30H48O3	Terpenoids	213200	212720	202040	573810	339670	275240	659840	833440	802400	50293	63903	74761	--
Betulinic acid	456.36	C30H48O3	Terpenoids	205830	216660	214710	538220	362400	260050	644370	840540	871800	53960	88110	78862	--
p-Coumaroylcaffeoyltartaric acid	458.085	C22H18O11	Phenolic acids	32466	42839	46532	56571	73970	67980	9	9	9	9	9	9	--
Caffeoyl-p-coumaroyltartaric acid	458.085	C22H18O11	Phenolic acids	855510	902750	768320	104910	115830	110210	9	9	9	11675	17343	8216.2	--
Gallocatechin 3-O-gallate	458.085	C22H18O11	Flavonoids	57862	55825	73179	19509	41730	46673	183960	179330	285490	293110	283730	305260	--
Epigallocatechin-3-gallate	458.085	C22H18O11	Flavonoids	72868	63783	66681	42050	67480	48073	141960	139770	217900	256510	252470	312330	--
Gallate catechin gallate	458.085	C22H18O11	Flavonoids	76396	71244	48957	40653	36505	28646	172900	175540	206990	278260	234560	243680	--
Anthranilate-1-O-Sophoroside	461.153	C19H27NO12	Phenolic acids	1764400	1948000	1807000	2380500	1781800	1917800	820710	890350	901270	746910	639620	534400	--
Luteolin-7-O-glucuronide	462.08	C21H18O12	Flavonoids	81770	53234	62001	9	9	9	1880400	1984900	1934700	166910	173630	186920	ko00944
Vnilloylcaffeoyltartaric acid	462.08	C21H18O12	Phenolic acids	9	9	9	66456	59462	68349	171900	175660	207400	9	9	9	--
Kaempferol-3-O-glucuronide	462.08	C21H18O12	Flavonoids	273680	271030	326800	26452	11209	11054	4619500	4474000	4064900	455930	415440	392520	--
Tectoridin	462.116	C22H22O11	Flavonoids	2031700	2261800	2214300	1743200	1611700	1653300	90894	148770	125790	56922	46090	38200	--
Yuanhuanin	462.116	C22H22O11	Flavonoids	1226800	1189000	1182600	1099000	1250400	1208900	211810	294840	251130	17956	12794	16141	--
Diosmetin-6-C-glucoside	462.116	C22H22O11	Flavonoids	3120200	3410000	3378400	1809900	1599900	1959700	31995	33305	33190	9	9	9	--
Swertiajaponin	462.116	C22H22O11	Flavonoids	9973000	9941000	11469000	5767600	5829200	5706100	166350	114650	109000	9	9	9	--
Diosmetin-7-O-glucoside	462.116	C22H22O11	Flavonoids	2260800	1953600	2068900	1774500	1647500	1610700	106240	125940	93637	55336	32980	55414	--
6-C-MethylQuercetin-3-O-rhamnoside	462.116	C22H22O11	Flavonoids	4791.2	4923	7465.6	9	9	9	9	9	9	79714	83913	86125	--
Hispidulin-8-C-glucoside	462.116	C22H22O11	Flavonoids	8053400	7776600	10025000	5051100	4544700	4893100	60208	84104	94630	9	9	9	--
Chrysoeriol-8-C-glucoside (Scoparin)	462.116	C22H22O11	Flavonoids	8328500	8417200	7595700	4511400	5039000	4377000	78581	90796	74446	9	9	9	--
Peonidin-3-O-glucoside	463.123	C22H23O11+	Flavonoids	9	9	9	9	9	9	2091000	2102900	1914300	39734	55258	47172	ko00942
6-Hydroxykaempferol-7-O-glucoside	464.095	C21H20O12	Flavonoids	496960	393740	463210	45131	33964	46643	183430	161950	184890	90106	61805	35867	--
Quercetin-3-O-galactoside (Hyperin)	464.095	C21H20O12	Flavonoids	747690	711320	695200	59104	90935	74836	273560	283110	255480	87104	76863	103530	--
6-Hydroxyluteolin 5-glucoside	464.095	C21H20O12	Flavonoids	390540	349520	411640	69876	95698	79764	190170	176050	125230	87130	77858	78885	--
Quercetin-3-O-glucoside (Isoquercitrin)	464.095	C21H20O12	Flavonoids	384150	399540	507790	36300	18896	26850	183820	152640	168670	59869	60852	78962	ko00944,ko01100,ko01110
Hesperetin-5-O-glucoside	464.132	C22H24O11	Flavonoids	425770	391870	373370	67343	97025	58865	172420	200520	170630	98692	68758	63269	--
LysoPE 17:1(2n isomer)	465.286	C22H44NO7P	Lipids	17707	14048	13773	41780	39059	38003	9	9	9	9	9	9	--
LysoPC 14:0	467.301	C22H46NO7P	Lipids	747130	794030	768360	387940	414630	411800	69658	75907	70251	161700	142560	158460	--
2-Hydroxyoleanolic acid	472.355	C30H48O4	Terpenoids	9	9	9	9	9	9	4048100	3823700	3791500	9	9	9	--
3,24-Dihydroxy-17,21-semiacetal-12(13)oleanolic fruit	472.355	C30H48O4	Terpenoids	9	9	9	9	9	9	2477600	2686400	2828700	9	9	9	--
Corosolic acid	472.355	C30H48O4	Terpenoids	9	9	9	9	9	9	2638400	2851300	2862700	9	9	9	--
Rubusic acid (3β,7α-Dihydroxyolean-12-en-28-oic acid)	472.355	C30H48O4	Terpenoids	112490	104200	118050	148970	141340	144720	9	9	9	9	9	9	--
2,3-dihydroxy-12-ursen-28-oic acid	472.355	C30H48O4	Terpenoids	73546	58297	83269	113560	94293	48224	746330	514120	892810	48317	65908	84069	--
2α-Hydroxyursolic acid	472.355	C30H48O4	Terpenoids	9	9	9	9	9	9	4093300	4089400	3907300	9	9	9	--
Alphitolic acid	472.355	C30H48O4	Terpenoids	9	9	9	9	9	9	4020100	4020600	4124700	9	9	9	--
LysoPE 18:4	473.254	C23H40NO7P	Lipids	9	9	9	8160.3	10582	8608.5	7896.8	11360	12758	41613	37159	37997	--
Diosmetin-7-O-glucuronide	476.095	C22H20O12	Flavonoids	45644	58205	75984	9	9	9	519580	538500	500290	77768	92898	76598	--
Pectolinarigenin-7-O-glucoside	476.132	C23H24O11	Flavonoids	9	9	9	9	9	9	1102900	867890	845230	34835	36275	50199	--
5,2'-Dihydroxy-7,8-dimethoxyflavone glycosides	476.132	C23H24O11	Flavonoids	146550	100800	81539	121700	143050	153680	9	9	9	13789	9619.4	6697.4	--
Rosinidin-3-O-glucoside	477.139	C23H25O11+	Flavonoids	9769.8	49922	28430	35562	42124	36116	941450	809310	898360	36676	57535	46938	--
6-C-MethylQuercetin-3-O-glucoside	478.111	C22H22O12	Flavonoids	393800	250300	316050	134310	132250	128060	22134	24420	35600	10051	5470.5	1336.2	--
Isorhamnetin-3-O-Glucoside	478.111	C22H22O12	Flavonoids	1536300	1462600	1491000	106210	104410	121700	83512	100910	77870	24347	22081	11386	--
Rhamnetin-3-O-Glucoside	478.111	C22H22O12	Flavonoids	1386200	1628700	1584200	120410	122900	114800	71684	61603	88496	18596	16557	19588	--
Isorhamnetin-7-O-glucoside (Brassicin)	478.111	C22H22O12	Flavonoids	1112700	1239700	1107600	60433	79642	88430	38234	34809	35930	9	9	9	--
Tricin-4'-methylether-3'-O-glucoside	478.111	C22H22O12	Flavonoids	1482200	1588600	1500000	95899	110370	101830	83807	87523	96556	14529	21507	21928	--
Nepetin-7-O-alloside	478.112	C22H22O12	Flavonoids	1523900	1559400	1401600	61584	95843	94685	85646	96140	54247	9	9	9	--
Nepetin-7-O-glucoside	478.112	C22H22O12	Flavonoids	1486800	1570800	1357000	116180	95175	82100	9	9	9	9	9	9	--
4-O-(6'-O-Glucosylferuloyl)-3,4-dihydroxybenzyl alcohol	478.147	C23H26O11	Phenolic acids	55009	47696	65935	39500	26886	27342	9	9	9	9	9	9	--
2-(3-β-D-glucopyranosyloxy-4-hydroxyphenyl)ethanol-1-O-β-D-glucopyranoside	478.169	C20H30O13	Phenolic acids	135360	101210	139960	883430	715500	704650	38846	35236	23316	256410	240190	210030	--
Petunidin-3-O-glucoside	479.118	C22H23O12+	Flavonoids	47272	66249	38284	95432	96894	99868	16224	29018	41397	57552	84725	91296	ko00942
LysoPE 18:1	479.301	C23H46NO7P	Lipids	196470	192920	179550	272760	296180	290900	305260	314490	348850	562580	660170	574060	--
LysoPC 15:0(2n isomer)	481.317	C23H48NO7P	Lipids	18109	14215	4976.3	41075	41454	33858	30777	30928	31994	66556	40940	41734	--
LysoPC 15:0	481.317	C23H48NO7P	Lipids	222500	201290	214860	320470	391720	361780	317570	347510	323020	1001900	1046500	981720	--
Swinhoeic acid	486.335	C30H46O5	Terpenoids	9	9	9	13207	14276	13526	9	9	9	9	9	9	--
1-Oxo-Siaresinolic acid	486.335	C30H46O5	Terpenoids	9	9	9	9	9	9	73718	82173	69991	9	9	9	--
Quillaic acid	486.335	C30H46O5	Phenolic acids	327260	377340	410870	862890	889660	883840	9	9	9	9	9	9	--
Solatriose	488.174	C18H32O15	Others	725110	633080	754880	601320	631180	702580	315100	304530	220950	302810	291980	297020	--
2α,3α-Dihydroxyursolic acid	488.35	C30H48O5	Terpenoids	9	9	9	9	9	9	59323	42258	84049	9	9	9	--
2α,3α,23-trihydroxyolean-12-en-28-oic acid	488.35	C30H48O5	Terpenoids	9	9	9	9	9	9	627410	738570	487850	9	9	9	--
Tormentic acid	488.35	C30H48O5	Terpenoids	9	9	9	9	9	9	53167	39036	72954	9	9	9	--
Madasiatic acid	488.35	C30H48O5	Terpenoids	9	9	9	9	9	9	595200	655810	502630	9	9	9	--
Euscaphic acid	488.35	C30H48O5	Terpenoids	9	9	9	9	9	9	48925	43379	71828	9	9	9	--
LysoPC 16:2	491.301	C24H46NO7P	Lipids	32562	27677	26553	35712	39291	32595	10927	11295	15933	15220	19880	14578	--
LysoPC 16:2(2n isomer)	491.301	C24H46NO7P	Lipids	22924	26615	24765	32300	33989	45477	8518.8	7850.8	12801	20224	17913	13771	--
tricin-5-O-Glucoside*	492.127	C23H24O12	Flavonoids	586570	740250	800850	410630	386950	421380	21571	14578	11854	63616	44701	51172	--
4',5'-Dihydroxy-6,8-dimethoxyisoflavone-7-O-galactoside	492.127	C23H24O12	Flavonoids	32086000	36848000	30739000	31032000	33231000	30389000	192780	160760	213700	93875	40466	27351	--
5,7,4'-Trihydroxy-6,8-dimethoxyisoflavone-7-O-galactoside	492.127	C23H24O12	Flavonoids	33692000	33584000	32300000	33920000	33374000	32694000	183920	217960	166420	106250	23588	36460	--
Jaceosidin-7-O-Glucoside	492.128	C23H24O12	Flavonoids	31856000	32052000	30868000	32337000	35398000	32369000	254940	195440	186880	92200	42816	32473	--
Malvidin-3-O-galactoside (Primulin)	493.134	C23H25O12+	Flavonoids	139600	112270	38185	100590	158070	100500	56079	64508	55859	9	9	9	--
Malvidin-3-O-glucoside (Oenin)	493.134	C23H25O12+	Flavonoids	78733	127780	63740	64571	191610	149150	75979	74205	41583	9	9	9	ko00942
Laricitrin-3-O-glucoside	494.105	C22H22O13	Flavonoids	185980	169250	158080	182110	194650	179340	9	9	9	9	9	9	--
Mearnsetin-3-O-glucoside	494.106	C22H22O13	Flavonoids	78389	155920	141100	222510	236480	228910	9	9	9	9	9	9	--
Patuletin-3-O-glucoside	494.106	C22H22O13	Flavonoids	202240	186880	150600	203430	202410	202760	9	9	9	9	9	9	--
LysoPC 16:0(2n isomer)	495.332	C24H50NO7P	Lipids	8911800	9708400	9608600	7951500	8526000	8514500	950630	1084800	1041200	2037300	1898500	1837100	--
LysoPC 16:0	495.332	C24H50NO7P	Lipids	9352700	9346800	10492000	8361000	8925400	8968800	1060700	1015100	988460	1987300	2156400	2101200	--
Dicaffeoylshikimic acid	498.116	C25H22O11	Phenolic acids	9	9	9	9	9	9	12879	10551	10164	12009	20359	11239	--
LysoPE 20:5	499.27	C25H42NO7P	Lipids	9	9	9	9	9	9	188090	191070	175050	915660	992740	998090	--
3-O-p-Coumaroylquinic acid O-glucoside	500.153	C22H28O13	Phenolic acids	9	9	9	9	9	9	23459	34193	23281	13196	12085	10395	--
LysoPE 20:4(2n isomer)	501.286	C25H44NO7P	Lipids	9	9	9	9	9	9	294230	310690	337360	610230	623980	704120	--
LysoPE 20:3(2n isomer)	503.301	C25H46NO7P	Lipids	5094.1	1824.1	2839.7	7440	8371.1	7170.1	242720	271940	267990	756640	783930	734140	--
1-O-Caffeoyl-(6-O-glucosyl)-β-D-glucose	504.148	C21H28O14	Phenolic acids	92404	115430	89065	9	9	9	8994.1	8779.4	10558	9	9	9	--
D-Panose	504.169	C18H32O16	Others	262990	202970	166970	109050	87754	76972	81969	61790	84060	75421	96740	99304	--
Maltotriose	504.169	C18H32O16	Others	48484	39965	59037	15279	16072	24386	27356	70256	46834	44851	34899	25888	ko02010
Raffinose*	504.169	C18H32O16	Others	836730	896110	912180	457070	344880	603140	263130	276780	247110	180490	189530	190350	ko00052,ko01100,ko02010
LysoPC 17:2	505.317	C25H48NO7P	Lipids	61975	53356	55850	86452	89993	120780	24333	29014	19475	63107	53747	46177	--
LysoPE 20:2	505.317	C25H48NO7P	Lipids	11023	13834	13879	11258	12700	11980	24487	22986	18845	38991	40563	47224	--
LysoPE 20:2(2n isomer)	505.317	C25H48NO7P	Lipids	11006	12582	14733	9138	12176	13332	18650	18579	22028	41574	41577	37062	--
Pyridoxine-5'-O-(6''-feruloyl)glucoside	507.174	C24H29NO11	Others	49826	44555	53086	23041	28650	30492	9	9	9	9	9	9	--
Mearnsetin-3-O-glucuronide	508.085	C22H20O14	Flavonoids	52695	84092	71534	53895	46807	60845	9	9	9	9	9	9	--
Limocitrin-7-O-glucoside	508.121	C23H24O13	Flavonoids	909080	898850	870310	1090100	1064500	1032400	9	9	9	9	9	9	--
Limocitrin-3-O-galactoside	508.121	C23H24O13	Flavonoids	1078200	1068900	1125700	469110	492070	487660	9	9	9	9	9	9	--
Limocitrin-3-O-glucoside	508.121	C23H24O13	Flavonoids	154010	102080	124810	49734	59744	53616	9	9	9	9	9	9	--
Syringetin-7-O-glucoside	508.122	C23H24O13	Flavonoids	1151100	1235700	1098300	467040	407760	432560	9	9	9	9	9	9	--
Syringetin-3-O-glucoside	508.122	C23H24O13	Flavonoids	883130	954570	816700	1027900	1039100	1120600	9	9	9	9	9	9	--
5,6,3',4'-Tetrahydroxy-3,7-dimethoxyflavone-6-O-glucoside	508.122	C23H24O13	Flavonoids	1094600	1079600	1113800	421450	471020	425000	9	9	9	9	9	9	--
Syringafghanoside	508.194	C25H32O11	Terpenoids	26931000	19554000	18731000	20415000	17879000	22738000	36578	17699	20284	10799	6333.6	6791.4	--
LysoPC 17:0(2n isomer)	509.348	C25H52NO7P	Lipids	22945	27582	27955	31848	52924	35879	16865	14004	6405.1	11207	21151	6558.2	--
LysoPC 17:0	509.348	C25H52NO7P	Lipids	518450	572490	559540	506930	542530	506750	149390	125810	146110	162770	160200	152660	--
2-α-Linolenoyl-glycerol-1-O-glucoside	514.314	C27H46O9	Lipids	148330	246870	201960	188620	215490	177070	4506.5	3766.5	2607.4	7981.5	6746.9	3647.8	--
1-α-Linolenoyl-glycerol-3-O-glucoside	514.314	C27H46O9	Lipids	258390	215500	243090	296950	315720	334820	6306.2	3223.1	3821.8	8471.3	8824.4	11015	--
Isochlorogenic acid A	516.127	C25H24O12	Phenolic acids	13518	25694	25724	12838	8133.6	13056	156070	105970	150180	122080	97656	106970	--
3,5-Dicaffeoylquinic acid*	516.127	C25H24O12	Phenolic acids	26018	35085	28008	21666	24465	22728	9	9	9	9	9	9	--
3,4-Dicaffeoylquinic acid	516.127	C25H24O12	Phenolic acids	31587	18100	26856	11242	11520	7069.5	156250	123250	164690	112850	102100	125600	--
1,3-O-Dicaffeoylquinic Acid (Cynarin)	516.127	C25H24O12	Phenolic acids	57082	48106	52028	58548	38537	49389	10147	15656	14000	9	9	9	--
Di-O-Glucosylquinic acid	516.169	C19H32O16	Phenolic acids	4489400	3809300	4534500	2278900	2785100	3558500	9	9	9	9	9	9	--
1-Linoleoylglycerol-3-O-glucoside	516.33	C27H48O9	Lipids	9	9	9	14005	17981	26614	7327.6	11648	9428.6	3432.4	3610.9	3366.4	--
6''-O-Malonylgenistin	518.106	C24H22O13	Flavonoids	59468	59997	41650	68991	50224	40840	9	9	9	9	9	9	ko00943
Genistein-7-O-(6''-malonyl)glucoside	518.106	C24H22O13	Flavonoids	9	9	9	9	9	9	1236000	1061700	1139300	26261	39726	36115	--
3'-O-D-glucosylgentiopicroside	518.137	C22H30O14	Terpenoids	96136	66214	65498	114110	99512	89401	13361	13764	15397	6466.5	1542.2	3145.5	--
6'-O-Feruloyl-D-sucrose	518.164	C22H30O14	Phenolic acids	897990	964020	838830	307030	221000	322800	211170	178450	249610	9	9	9	--
Sibiricose A5	518.164	C22H30O14	Phenolic acids	1177800	905190	1021900	562930	691780	643310	265350	262100	261800	286220	304920	268750	--
Phellodendroside	518.179	C26H30O11	Flavonoids	117590	133410	136640	35899	60172	67844	9	9	9	9	9	9	--
LysoPC 18:2	519.332	C26H50NO7P	Lipids	20388000	21261000	20967000	22485000	24615000	23811000	4323800	4427800	4249800	7238600	7753500	8311700	--
Dehydrodiconiferyl alcohol-gamma'-O-glucoside	520.194	C26H32O11	Phenolic acids	379180	391840	412570	91134	79345	89787	46144	53012	38532	98219	103100	119880	--
1β,2α,3α,19α,23-Pentahydroxyurs-12-en-28-oic acid	520.34	C30H48O7	Terpenoids	5729.4	5676.8	6993.9	5112.3	5228.6	6886.4	9	9	9	11902	21139	22341	--
LysoPC 18:1	521.348	C26H52NO7P	Lipids	1003400	897640	844070	1284700	1319600	1359300	845810	757450	895070	1401500	993790	1481100	--
Tricin-7-O-saccharic acid	522.101	C23H22O14	Flavonoids	196390	245640	244500	86326	65940	70229	154600	151540	140880	393700	436420	352210	--
Rosmarinic acid-3'-O-glucoside	522.137	C24H26O13	Phenolic acids	3972000	4319900	4608500	2665100	3253600	3093100	18074	9404.2	15392	5909	1682.2	9396.5	--
Centaurein	522.137	C24H26O13	Flavonoids	434340	432780	428230	195560	246550	195550	9	9	9	9	9	9	--
Chrysosplenoside C	522.137	C24H26O13	Flavonoids	414340	433000	403740	148860	218260	180330	9	9	9	9	9	9	--
Chrysosplenoside A	522.137	C24H26O13	Flavonoids	199380	221210	198480	33656	46465	49050	9	9	9	9	9	9	--
LysoPC 18:0	523.364	C26H54NO7P	Lipids	622630	787290	820400	656610	655030	613200	247040	270670	263340	205890	207200	214200	--
LysoPC 18:0(2n isomer)	523.364	C26H54NO7P	Lipids	28898	36759	29498	50231	37487	44082	21194	26997	25949	17294	1935.1	17553	--
Tricin-4'-O-eudesmic acid	524.132	C27H24O11	Flavonoids	381340	422080	361970	818850	806820	806570	84344	76371	66472	20811	20906	16342	--
Secoisolariciresinol 4-O-glucoside	524.226	C26H36O11	Lignans and Coumarins	336590	290090	344550	297360	289420	267480	259480	259620	231860	793370	776840	637280	--
Tricin-4'-O-(guaiacylglycerol)ether	526.148	C27H26O11	Flavonoids	26721000	26859000	25936000	27747000	29455000	28094000	1012500	1067100	814980	256920	212350	234550	--
Salcolin A	526.148	C27H26O11	Flavonoids	27036000	26192000	26124000	28073000	28358000	28176000	998850	1061500	943200	259080	215720	230810	--
Tricin-5-O-guaiacylglycerol	526.148	C27H26O11	Flavonoids	215020	202300	132370	773030	814620	778350	9	9	9	9	9	9	--
Feruloylsinapoyltartaric acid	532.122	C25H24O13	Phenolic acids	9	9	9	9	9	9	10103	7165	9325.3	115330	141580	110510	--
LysoPC 19:2(2n isomer)	533.348	C27H52NO7P	Lipids	188370	188700	201640	188030	194760	172690	104510	84353	63777	144730	145880	141920	--
LysoPC 19:2	533.348	C27H52NO7P	Lipids	14705	19609	11146	57816	63075	66651	9743.7	5105.9	8705.8	14528	10085	6092.7	--
Kaempferol-3-O-(6''-malonyl)galactoside	534.101	C24H22O14	Flavonoids	19331	26970	15898	17692	8243	14594	543320	571840	494930	52924	63204	59168	--
Kaempferol-3-O-(6''-malonyl)glucoside	534.101	C24H22O14	Flavonoids	17846	20176	29162	20112	20825	11928	562180	607540	523670	53723	53120	56959	--
Apigenin-6-C-xyloside-8-C-arabinoside	534.137	C25H26O13	Flavonoids	395650	386300	397670	184420	125260	149650	19140	7420	24776	9	9	9	--
Apigenin-6,8-di-C-arabinoside	534.137	C25H26O13	Flavonoids	1095100	1192900	1133400	579000	454540	562470	21906	17708	9954	12772	23343	10594	--
Apigenin-6-C-arabinoside-8-C-xyloside	534.137	C25H26O13	Flavonoids	1156500	1215100	1515100	494320	503980	457880	25524	22625	26204	14152	23440	8452.2	--
Isosyringinoside	534.195	C23H34O14	Lignans and Coumarins	32876	36656	40681	105610	92377	67912	76302	94337	105150	104200	107310	86772	--
Cycloolivil-6-O-glucoside	538.205	C26H34O12	Lignans and Coumarins	156510	162830	156530	87774	79305	78043	9	9	9	19267	17108	14264	--
LysoPC 20:5	541.317	C28H48NO7P	Lipids	9	9	9	23596	19281	19394	944530	775240	945470	4097200	4135300	4188200	--
LysoPC 20:4	543.332	C28H50NO7P	Lipids	3033.7	2469.1	1625	22209	17342	25315	1248200	1390500	1343600	2600400	2821000	2401700	--
LysoPC 20:3	545.348	C28H52NO7P	Lipids	15352	9159	16355	27693	31558	34876	618330	589830	581650	1317600	1234500	1405700	--
LysoPC 20:2(2n isomer)	547.364	C28H54NO7P	Lipids	126030	103190	121710	97237	109930	108210	77286	91242	103460	252840	232490	248030	--
Chrysoeriol-7-O-(6''-malonyl)glucoside	548.117	C25H24O14	Flavonoids	692030	657760	671720	1066500	882560	982880	329040	364890	353690	89620	87863	68971	--
6'-O-Sinapoylsucrose	548.174	C23H32O15	Phenolic acids	1237000	1133000	1277500	115440	114420	87430	295220	229180	342040	2715.2	20090	12602	--
Furanofructosyl-α-D-(3-mustard acyl)glucoside	548.174	C23H32O15	Phenolic acids	68923	71399	70021	233910	258450	290700	2866.5	10666	4374.8	8545	6367.4	8176.2	--
Sibiricose A6	548.174	C23H32O15	Phenolic acids	741910	709380	844740	108570	73132	74632	212650	206550	229460	6488.8	15746	9829.1	--
Quercetin-7-O-(6''-malonyl)glucoside	550.096	C24H22O15	Flavonoids	109850	118330	104680	9	9	9	80898	119990	100910	17559	14346	17958	--
Quercetin-3-O-(6''-malonyl)galactoside	550.096	C24H22O15	Flavonoids	208570	290810	166790	55314	67165	70170	172850	183340	155900	19064	18739	21319	--
Hesperetin-7-O-(6''-malonyl)glucoside	550.132	C25H26O14	Flavonoids	121450	151450	143630	65556	72786	62798	30144	26796	30776	89484	78048	81722	--
Limocitrin-7-O-(6''-Acetyl)glucoside	550.132	C25H26O14	Flavonoids	18142	12943	16355	18883	13469	13938	9	9	9	9	9	9	--
Luteolin-6,8-di-C-arabinoside	550.132	C25H26O14	Flavonoids	7725300	7314000	8054900	6096800	7289700	6778700	50064	46944	28337	27905	7643.5	6768.5	--
Eucommin A	550.205	C27H34O12	Lignans and Coumarins	354180	352620	282090	117460	129620	101510	35116	20966	23805	36557	52576	41953	--
LysoPC 20:0	551.395	C28H58NO7P	Lipids	38092	33797	29751	132090	138070	123620	9	9	9	9	9	9	--
LysoPI 16:0	556.299	C25H49O11P	Lipids	79522	82778	123200	317520	235720	295380	8826.7	7871.7	7266.3	2563.1	3157.6	3548.5	--
Sinapoylsinapoyltartaric acid	562.132	C26H26O14	Phenolic acids	22996	36261	32653	4040.8	4781.5	6521.2	9	9	9	9	9	9	--
Pinoresinol-4-O-(6''-acetyl)glucoside	562.205	C28H34O12	Lignans and Coumarins	407140	245730	440380	263840	158520	202640	37298	28399	33831	41891	57705	34124	--
Isorhamnetin-3-O-(6''-malonylglucoside)	564.088	C25H24O15	Flavonoids	303250	347380	332810	19535	11621	23434	124650	110810	71579	23943	14542	5654.2	--
Tamarixetin-3-O-(6''-malonyl)glucoside	564.112	C25H24O15	Flavonoids	336220	334440	361100	34475	14442	30816	102710	109230	91201	15363	16004	14716	--
Isoschaftoside	564.123	C26H28O14	Flavonoids	6207200	5755700	6377900	4223600	4638600	4043700	466840	495760	551200	176000	167290	206820	--
Vicenin-3	564.148	C26H28O14	Flavonoids	7438000	7021000	9624300	7791900	7609200	7358000	589720	571860	608830	229640	272610	237930	--
Apigenin-8-C-(2''-glucosyl)arabinoside	564.148	C26H28O14	Flavonoids	2324100	2777000	3597000	1426800	1403900	1345000	9	9	9	9	9	9	--
Apigenin-6-C-(2''-glucosyl)arabinoside	564.148	C26H28O14	Flavonoids	7790400	7019500	7617900	4917700	5571700	5068700	888680	811560	801050	280390	249480	245540	--
Isovitexin-2''xyloside	564.148	C26H28O14	Flavonoids	255090	225230	227700	110280	96731	95750	9	9	9	9	9	9	--
Isovitexin-8-O-xylcoside	564.148	C26H28O14	Flavonoids	367130	229520	184820	111490	106450	101990	9	9	9	9	9	9	--
Uridine 5'-diphospho-D-glucose	566.055	C15H24N2O17P2	Nucleotides and derivatives	41205	56373	50468	191720	179330	150060	936410	899270	983550	558330	504560	513340	ko00040,ko00052,ko00053,ko00240,ko00500,ko00520,ko00524,ko00561,ko00908,ko01100,ko01110,ko01240
LysoPC 22:6	567.332	C30H50NO7P	Lipids	5493.4	3285.6	142.24	19563	16956	14411	5056.6	4111.4	3560.3	13023	18313	13968	--
Tricin-4'-O-[β-guaiacyl-(9''-O-acetyl)glycerol]ether	568.158	C29H28O12	Flavonoids	5047700	5241700	5254400	6953900	7366000	7063300	119850	127940	107530	246270	242150	267330	--
Procyanidin A2	576.127	C30H24O12	Tannins	9	9	9	9	9	9	490730	523900	435410	9	9	9	--
Monohydroxy-trimethoxyflavone-O-(6''-malonyl)glucoside	576.148	C27H28O14	Flavonoids	184250	148850	136930	164880	179300	207830	9	9	9	9	9	9	--
Apigenin-6-C-(2''-glucuronyl)xyloside	578.127	C26H26O15	Flavonoids	465130	460050	445510	240500	232520	217740	9	9	9	9	9	9	--
Apigenin-7-O-(6''-p-Coumaryl)glucoside	578.142	C30H26O12	Flavonoids	152020	177530	173110	156750	186960	151910	37524	25960	32088	8468.5	5309.2	3073	--
Genistein-7-O-galactoside-rhamnose	578.164	C27H30O14	Flavonoids	192890	204900	241750	216850	178620	188330	31347	26296	31408	18388	11522	8423.2	--
5,7,3'-Trihydroxyflavone-6-C-digitoxinyl-4'-O-glucoside	578.164	C27H30O14	Flavonoids	506340	486380	402790	320970	343230	320060	28580	25520	42792	25273	21539	20344	--
Apigenin-6-C-(2''-rhamnosyl)glucoside	578.164	C27H30O14	Flavonoids	1254100	1306600	824320	956180	779150	779260	9	9	9	9	9	9	--
Apigenin-7-O-rutinoside (Isorhoifolin)	578.164	C27H30O14	Flavonoids	169860	192530	197710	183610	208640	182360	29757	35428	31390	9	9	9	--
Isovitexin-2''-O-rhamnoside	578.164	C27H30O14	Flavonoids	546540	495890	541210	299770	256450	320400	9	9	9	9	9	9	--
Orientin-2''-O-xyloside	580.142	C26H28O15	Flavonoids	601470	683020	730210	201610	144220	246050	9	9	9	9	9	9	--
Luteolin-6-C-arabinoside-7-O-glucoside	580.143	C26H28O15	Flavonoids	371140	289170	262200	103410	96538	96302	9	9	9	9	9	9	--
Luteolin-7-O-glucoside-5-O-arabinoside	580.143	C26H28O15	Flavonoids	176200	123190	138380	92533	104420	94454	9	9	9	9	9	9	--
carlinoside	580.143	C26H28O15	Flavonoids	5301900	5258100	4886700	3253500	2892800	3177100	8593.2	13514	7107.8	9	9	9	--
isocarlinoside	580.143	C26H28O15	Flavonoids	5116100	5100000	4981600	3298400	2958500	3049800	16187	14616	7005.2	9	9	9	--
Orientin-6-C-arabinoside	580.143	C26H28O15	Flavonoids	3371100	3896400	3187400	2057100	1764100	2091900	11900	11280	10922	9	9	9	--
Syringaresinol-4'-O-glucopyranosid	580.216	C28H36O13	Lignans and Coumarins	5202400	5193600	5183000	2749900	2882400	2557000	1728900	1451000	1771700	2176000	2470200	1922300	--
Syringaresinol-4'-O-glucoside	580.216	C28H36O13	Lignans and Coumarins	205430	275960	265170	238610	191400	191850	591140	474450	547410	563730	377430	352700	--
Disinapoyl glucoside	592.179	C28H32O14	Phenolic acids	58913	72456	75540	39601	37736	44261	4557.3	4442.7	3743.1	5052.8	2902	3982	--
Luteolin-6-C-(5''-glucuronyl)xyloside	594.122	C26H26O16	Flavonoids	1327900	1239400	1126500	796970	869170	797200	9	9	9	9	9	9	--
Hispidulin-8-C-(2''-O-xylosyl)glucoside	594.158	C27H30O15	Flavonoids	2098900	2064800	2122800	912220	738210	717030	4975.2	5689.2	9235.2	7796.5	17066	10992	--
Isovitexin-7-O-glucoside(Saponarin)	594.158	C27H30O15	Flavonoids	197900	259050	174400	261460	298170	324100	9	9	9	9	9	9	--
Kaempferol-3-O-neohesperidoside	594.158	C27H30O15	Flavonoids	486030	460000	458970	391060	345580	406380	104560	102230	92013	26344	28793	29379	--
Kaempferol-3-O-robinobioside(Biorobin)	594.158	C27H30O15	Flavonoids	256650	279260	297400	16952	30514	32248	404810	443400	361070	93224	106650	104280	--
Luteolin-7-O-neohesperidoside (Lonicerin)	594.158	C27H30O15	Flavonoids	419360	546710	428720	395410	360620	358310	93041	114600	69104	20932	23200	18884	ko00944
"Vitexin-2""-O-galactoside"	594.158	C27H30O15	Flavonoids	342340	422970	384120	461930	401230	463690	5164700	5095600	5201000	351220	393320	433230	--
Diosmetin-8-C-(2''-O-arabinosyl)glucoside	594.158	C27H30O15	Flavonoids	1568000	1443300	1409900	480810	527660	465390	9	9	9	9	9	9	--
Kaempferol-3-O-glucoside-7-O-rhamnoside	594.158	C27H30O15	Flavonoids	408390	538040	505870	329490	403460	392370	90866	103980	106530	22266	24172	26298	--
4'-O-Glucosylvitexin	594.158	C27H30O15	Flavonoids	96940	141670	109300	123650	142680	93512	9	9	9	9	9	9	--
Kaempferol-3-O-glucorhamnoside	594.158	C27H30O15	Flavonoids	299720	508720	422360	362410	382780	365530	128940	126280	101200	26222	24956	28757	--
Luteolin-7-O-rutinoside	594.158	C27H30O15	Flavonoids	260660	249680	186470	30646	12887	20891	247350	250500	258500	25934	32750	27082	--
Kaempferol-3-O-rutinoside(Nicotiflorin)	594.158	C27H30O15	Flavonoids	25205	26152	45060	36987	34424	30932	15025	21866	16539	6418.8	5311.8	5072.2	ko00944,ko01110
Vitexin-2''-O-glucoside	594.158	C27H30O15	Flavonoids	3820000	4125700	4317700	4807500	4493100	4724800	278810	271260	235250	37074	37001	41421	ko00944
6'-O-Sinapoylgeniposide	594.195	C28H34O14	Terpenoids	383580	351750	438540	326940	246670	305770	9	9	9	9	9	9	--
Pelargonidin-3,5-O-diglucoside	595.166	C27H31O15+	Flavonoids	9	9	9	9	9	9	99199	75821	80239	9	9	9	ko00942
Diosmetin-7-O-Neohesperidoside (Neodiosmin)	608.174	C28H32O15	Flavonoids	172160	173830	153550	117950	99926	110740	220190	265980	183970	91005	129120	77047	--
Hispidulin-7-O-(6''-O-p-Coumaroyl)Glucoside	608.176	C31H28O13	Flavonoids	850360	910260	804170	566130	615940	643120	941120	1115700	912590	98166	67824	66526	--
Quercetin-3-O-(6''-p-Coumaroyl)glucoside	610.132	C30H26O14	Flavonoids	27602	25933	33915	19284	25511	16826	9	9	9	9	9	9	--
Gallocatechin-(4α→8)-gallocatechin	610.132	C30H26O14	Flavonoids	68593	78119	23012	28999	20870	23683	827960	854090	796750	89216	64048	67925	--
Quercetin-7-O-rutinoside	610.153	C27H30O16	Flavonoids	920740	1006800	921980	118770	105790	144940	640540	639760	598000	34803	34234	35418	--
Kaempferol-3,7-di-O-glucoside	610.153	C27H30O16	Flavonoids	51992	84745	57140	36448	29326	25923	806570	799420	738670	85413	85289	79373	--
Orientin-7-O-glucoside	610.153	C27H30O16	Flavonoids	1083100	1077000	1053700	528620	473490	440900	9	9	9	9	9	9	--
Luteolin-7-O-gentiobioside	610.153	C27H30O16	Flavonoids	259280	249140	252320	149690	162800	154520	287460	220070	62736	9	9	9	--
Quercetin-3-O-robinobioside	610.153	C27H30O16	Flavonoids	195590	221890	212820	9	9	9	9	9	9	9	9	9	--
Quercetin-3-O-rutinoside (Rutin)	610.153	C27H30O16	Flavonoids	408900	429030	398030	77255	71619	46346	257400	294480	223160	14022	10356	16032	ko00944,ko01100,ko01110
Orientin-2''-O-galactoside	610.153	C27H30O16	Flavonoids	1540600	1655200	1427700	524540	533290	490060	868130	877300	782620	110910	97112	99601	--
Isoluteolin-6,8-di-C-glucoside	610.153	C27H30O16	Flavonoids	2744500	3104500	3315900	2116200	2035400	2192100	46000	40178	52829	9	9	9	--
Luteolin-6,8-di-C-glucoside	610.153	C27H30O16	Flavonoids	2263600	2243900	2113400	1287900	1412400	1487100	48378	41916	38117	9	9	9	--
Kaempferol-6,8-di-C-glucoside	610.154	C27H30O16	Flavonoids	2159900	2129500	2180900	1523200	1431200	1603400	37398	26266	35908	9	9	9	--
4-O-(6'-O-Glucosylcaffeoylglucosyl)-4-hydroxybenzyl alcohol	610.189	C28H34O15	Phenolic acids	9	9	9	9	9	9	1092800	958230	954300	118950	114210	105630	--
Hesperetin-7-O-rutinoside (Hesperidin)	610.19	C28H34O15	Flavonoids	16920	19124	26843	9	9	9	9	9	9	13136	9684.5	13914	--
Hesperetin-7-O-neohesperidoside(Neohesperidin)	610.19	C28H34O15	Flavonoids	20397	21023	20651	8368.1	6279.1	4630.5	21236	28766	32809	6440.9	14649	14323	ko00941
Oxiglutatione	612.152	C20H32N6O12S2	Amino acids and derivatives	57448	69583	75272	281740	257640	203610	376330	308340	413300	557880	501540	613150	ko00480,ko01100,ko01240
okanin 3',4'-di-O-glucoside*	612.169	C27H32O16	Flavonoids	54549	79474	48604	54780	71859	58590	9	9	9	17885	9723	9578.8	--
Quercetin-3-O-(6''-galloyl)glucoside	616.106	C28H24O16	Flavonoids	20563	27934	32435	39999	23385	42221	9	9	9	9	9	9	--
Quercetin-3-O-(6''-galloyl)galactoside	616.106	C28H24O16	Flavonoids	28272	21113	30848	27884	31982	27875	9	9	9	9	9	9	--
Cyanidin-3-O-(3'',6''-O-dimalonyl)glucoside	621.109	C27H25O17+	Flavonoids	508730	628590	586150	9	9	9	9	9	9	9	9	9	ko00942
Apigenin-7-O-(2''-glucurosyl)glucuronide	622.117	C27H26O17	Flavonoids	29056	20510	25372	157490	152690	150960	5662.5	7097.5	8895.5	5666.5	5598	7817.2	--
Pectolinarin	622.19	C29H34O15	Flavonoids	392640	333880	382260	196160	249440	222380	9	9	9	9	9	9	--
Syringaresinol-4'-O-(6''-acetyl)glucoside	622.226	C30H38O14	Lignans and Coumarins	4388900	4979200	5128700	2239600	2708600	2561700	3081100	1573100	2318700	1651500	2111900	1049300	--
Luteolin-6-C-(2''-glucuronyl)glucoside	624.133	C27H28O17	Flavonoids	1132600	1404300	1387600	889070	1012800	850310	128710	122740	131540	7755.8	6303.2	8527.6	--
Tamarixetin-3-O-rutinoside	624.168	C28H32O16	Flavonoids	58854	54531	67886	29453	34379	37113	41882	57157	57226	9	9	9	--
Chrysoeriol-5,7-di-O-glucoside	624.168	C28H32O16	Flavonoids	47038	50622	31410	70588	96434	72331	484850	453610	579480	43463	35256	32845	--
Chrysoeriol-7-O-gentiobioside	624.169	C28H32O16	Flavonoids	1313300	1324300	1293200	1352600	1210000	1199300	698100	661640	830710	37264	28585	39611	--
2'-Hydoxy,5-methoxyGenistein-O-rhamnosyl-glucoside	624.169	C28H32O16	Flavonoids	1413100	1177000	1303700	413960	444630	510800	393750	393580	348600	20525	23036	28852	--
Chrysoeriol-6,8-di-C-glucoside	624.169	C28H32O16	Flavonoids	3778500	3592500	3798300	2762200	2882700	2647300	251790	295870	249020	17967	5937	20835	--
Chrysoeriol-6-C-glucoside-7-O-glucoside	624.169	C28H32O16	Flavonoids	83334	112930	97239	127790	98947	128270	6513	6751.2	11541	9	9	9	--
Isorhamnetin-3-O-neohesperidoside	624.169	C28H32O16	Flavonoids	423840	539050	444140	7933.8	13539	18124	14297	11595	18086	9	9	9	--
Tamarixetin-3-O-glucoside-7-O-rhamnoside	624.169	C28H32O16	Flavonoids	1426000	1423800	1402400	423260	492360	522770	396140	363890	415850	21278	29864	28115	--
Chrysoeriol-6-C-glucoside-4'-O-glucoside	624.17	C28H32O16	Flavonoids	2314600	2673500	2957700	960020	1278600	1199100	9	9	9	9	9	9	--
Cannabisin F	624.247	C36H36N2O8	Alkaloids	9	9	9	9	9	9	94490	109160	109940	1590800	1467500	1543600	--
Quercetin-3-O-(2''-O-galactosyl)glucoside	626.148	C27H30O17	Flavonoids	42934	51990	56672	66517	74380	42022	9	9	9	9	9	9	--
Quercetin-3,4'-O-di-glucoside	626.148	C27H30O17	Flavonoids	73593	50587	66022	36873	41794	31591	84074	89141	98192	9	9	9	--
Quercetin-3,7-Di-O-glucoside	626.148	C27H30O17	Flavonoids	549090	463290	411980	57405	67055	67518	246790	283160	233950	22293	24638	32170	--
Hesperetin-8-C-glucoside-3'-O-glucoside	626.185	C28H34O16	Flavonoids	147250	220000	224340	31361	27279	23870	79740	95277	91304	12149	15428	7187.2	--
Luteolin-7-O-glucuronide-(2→1)-glucuronide	638.112	C27H26O18	Flavonoids	52656	55737	68685	47556	39438	32968	11330	7198.5	15494	9	9	9	--
Scutellarein-7-O-glucuronosyl-(1->2)-glucuronide	638.112	C27H26O18	Flavonoids	112460	96732	98204	48824	53502	65905	9	9	9	9	9	9	--
Tricin--3-O-rhamnose-7-O-glucoside	638.184	C29H34O16	Flavonoids	8514300	7687800	8125500	778100	513160	742830	786400	777230	821570	14536	9864.5	22170	--
Tricin-7-O-rutinoside	638.184	C29H34O16	Flavonoids	8554500	7048100	7796300	696910	654880	643500	772260	741040	710010	28750	9858.2	19657	--
Tricin-7-O-neohesperidoside	638.185	C29H34O16	Flavonoids	7024300	8522500	7224500	704670	764030	570390	754080	794470	742430	17784	7573.5	19578	--
Isorhamnetin-3-O-sophoroside	640.164	C28H32O17	Flavonoids	1543700	1673600	1752800	304730	320800	305960	252280	246740	249370	13602	26818	40531	--
2'-Hydoxy,5-methoxyGenistein-4',7-O-diglucoside	640.164	C28H32O17	Flavonoids	202190	200340	174390	67260	88320	91534	40477	48784	42675	9	9	9	--
Patuletin-3-O-rutinoside	640.167	C28H32O17	Flavonoids	199920	235600	201210	87271	101450	125160	18145	35593	38438	1355.8	2983	5113	--
D(+)-Melezitose O-rhamnoside	650.227	C24H42O20	Others	107300	92113	87799	41746	45000	42566	35450	50107	45885	57819	54930	46126	--
Tricin-7-O-(2''-O-rhamnosyl)galacturonide	652.164	C29H32O17	Flavonoids	33242	9021.2	27148	36130	44448	29322	9	9	9	9	9	9	--
Luteolin-7-O-(6''-sinapoyl)glucoside	654.158	C32H30O15	Flavonoids	1674800	1377700	1715200	359710	295740	324790	9	9	9	9	9	9	--
tricin-5,7-O-diglucoside	654.18	C29H34O17	Flavonoids	20357000	19160000	22199000	17527000	18469000	19364000	510700	501750	530630	45442	28478	45624	--
Tricin-7-O-(2''-O-glucosyl)glucoside	654.18	C29H34O17	Flavonoids	444460	401020	446160	475290	471360	487120	187530	144240	157940	9	9	9	--
Tricin-4'-O-glucoside-7-O-glucoside	654.18	C29H34O17	Flavonoids	3445600	2530100	2884700	2851800	2487600	1899900	154050	164190	182220	9	9	9	--
Cirsiliol-8-C-(2''-glucosyl)glucoside	654.18	C29H34O17	Flavonoids	14283000	17460000	16228000	13304000	14272000	11581000	54890	78483	71078	19954	18465	15279	--
Patuletin-3-O-gentiobioside	656.16	C28H32O18	Flavonoids	652420	624070	679010	547690	541010	531850	9	9	9	9	9	9	--
Patuletin-7-O-gentiobioside	656.162	C28H32O18	Flavonoids	667020	672790	701200	568230	591940	605360	22523	12124	17035	9	9	9	--
Tricin-4'-O-(syringyl alcohol)ether-5-O-glucoside	658.19	C32H34O15	Flavonoids	6057400	6544900	6164000	5097200	4804800	4132100	44100	43874	39372	27248	8060	5366.8	--
Nicotinic acid adenine dinucleotide	663.109	C21H27N7O14P2	Nucleotides and derivatives	20995	22559	18950	70184	86525	87124	59033	52529	48520	60066	74023	79311	ko00190,ko00730,ko00760,ko01100,ko01240
2'-Acetylacteoside	666.216	C31H38O16	Phenolic acids	47427	34378	43625	53603	35462	59244	9	9	9	9	9	9	--
Stachyose	666.222	C24H42O21	Others	37860	29249	28597	26095	23824	27458	49689	46104	54194	43109	31137	29937	ko00052,ko01100
Nystose	666.222	C24H42O21	Others	108940	100580	98869	38365	56502	37513	59961	45865	58758	71149	131370	117460	--
Tricin-7-O-(2''-feruloyl)glucoside	668.174	C33H32O15	Flavonoids	347280	338410	359180	335110	385530	278650	10335	6019	6736.8	9	9	9	--
Gallic acid-4-O-(6'''-feruloyl)sophoroside	670.174	C29H34O18	Phenolic acids	13014000	14210000	15109000	14019000	13820000	16131000	78985	53540	88224	9	9	9	--
Tricin-4'-O-[β-guaiacyl-(9''-O-p-coumaroyl)glycerol]ether	672.184	C36H32O13	Flavonoids	20798	22120	20742	11711	9143.9	4040.3	40877	36260	30590	7359.9	7884.5	6293.6	--
1-(9Z-Octadecenoyl)-2-(9-oxo-nonanoyl)-sn-glycero-3-phosphocholine	675.448	C35H66NO9P	Lipids	5641.2	7746.3	9026.2	15250	22425	17865	2315.5	2463	1913.2	10677	7510.9	9977.5	--
1-Linolenoyl-rac-glycerol-diglucoside	676.367	C33H56O14	Lipids	10747000	11104000	10672000	14836000	14484000	14806000	6094400	6190400	6136500	6653100	5946700	6094600	--
Gingerglycolipid A	676.367	C33H56O14	Lipids	5119200	6977000	6662500	10640000	7780600	9399700	148890	172840	162790	197220	285890	251700	--
1-Linoleoyl-sn-glycerol-diglucoside	678.383	C33H58O14	Lipids	12882	6946	19774	86286	98530	100130	34491	77520	29906	26291	22911	37709	--
1-Linoleoylglycerol-2,3-di-O-glucoside	678.383	C33H58O14	Lipids	11645	15226	16452	118560	111250	108770	96366	109880	83609	31012	43585	28012	--
2-Linoleoylglycerol-1,3-di-O-glucoside	678.383	C33H58O14	Lipids	15286	15725	16843	61021	32302	148150	55279	74570	21318	19789	35453	36455	--
Gingerglycolipid C	680.398	C33H60O14	Lipids	14151	21326	27970	44096	54029	44918	1309300	1131700	1012000	471890	417660	616590	--
Tricin-7-O-glucuronyl(2→1)glucuronide	682.138	C29H30O19	Flavonoids	8611200	9350800	8988300	26274000	25672000	27037000	79792	50242	51799	94290	67298	52550	--
Tricin-4'-O-(guaiacylglycerol)ether-7-O-glucoside	688.2	C33H36O16	Flavonoids	1470100	1562200	1731100	1416700	1332200	1277200	3691.8	4219.8	1058.5	9	9	9	--
3,6'-Diferuloylsucrose	694.211	C32H38O17	Phenolic acids	5299.9	6792.1	5523.6	5830.4	6950.9	7866.7	87199	78856	90276	180150	184920	143450	--
Syringoylcaffeoylquinic acid-D-glucose	696.19	C31H36O18	Phenolic acids	9	9	9	9	9	9	26906	24100	15826	9	9	9	--
Cyanidin-3-O-(6''-O-malonyl)glucoside-5-O-glucoside	697.161	C30H33O19+	Flavonoids	9	9	9	9	9	9	698700	687480	677280	23092	34028	37478	--
Tricin-7-O-(2''-Sinapoyl)glucoside	698.185	C34H34O16	Flavonoids	2678700	2707700	2668400	3089000	2557000	2914400	60194	51412	59366	9	9	9	--
1-Hydroxypineolin Diglucoside	698.242	C32H42O17	Lignans and Coumarins	37072	42628	27013	29017	20695	23344	6083	1327.7	7950.3	44286	38393	41818	--
Nortrachelogenin-4'-O-gentiobioside	698.242	C32H42O17	Lignans and Coumarins	261610	222520	250120	239560	221380	230150	18771	40022	37950	383080	373770	381520	--
Olivil-4,4'-Di-O-glucoside	700.258	C32H44O17	Lignans and Coumarins	17067	10349	13315	9	9	9	149540	117150	112360	86251	69506	78617	--
Tricin-7-O-(2''-Sinapoyl)glucuronide	712.164	C34H32O17	Flavonoids	34380	28455	32505	20074	20679	15470	9	9	9	9	9	9	--
6''-O-Trans-Caffeoylgenipin gentiobioside	712.187	C32H40O18	Terpenoids	9	9	9	2638.9	1511.2	10372	24536	19353	29160	41879	35295	46635	--
Apigenin-7-O-rutinoside-4'-O-rhamnoside	724.193	C33H40O18	Flavonoids	7900	10010	7781.5	17067	9466.8	16062	9	9	9	9	9	9	--
Luteolin-7-O-(2''-O-rhamnosyl)rutinoside	740.209	C33H40O19	Flavonoids	126970	123260	170340	34194	42238	25152	9	9	9	9	9	9	--
Isovitexin-7-O-glucoside-2''-O-rhamnoside	740.216	C33H40O19	Flavonoids	55835	52453	47947	33450	53342	23952	9	9	9	9	9	9	--
Naringenin-7-O-Rutinoside-4'-O-glucoside	742.232	C33H42O19	Flavonoids	168780	171780	121920	127220	87112	135080	43059	54847	52168	55543	71117	72081	--
liriodendrin;Syringaresinol-di-O-glucoside	742.268	C34H46O18	Lignans and Coumarins	261940	271820	323710	328890	311190	328460	12557	16879	20712	9	9	9	--
Tricin-4'-O-syringyl alcohol-O-malonyl-glucoside	745.197	C35H36O18	Flavonoids	376360	371700	330870	526330	534870	526410	9	9	9	9	9	9	--
Isoorientin-7-O-(2''-rhamnosyl)glucoside	756.211	C33H40O20	Flavonoids	202240	198810	237930	76930	63396	82715	9	9	9	9	9	9	--
Kaempferol-3-O-sophoroside-7-O-rhamnoside	756.211	C33H40O20	Flavonoids	40882	27665	41336	23006	32754	29770	9	9	9	9	9	9	--
Apigenin-8-C-glucoside-7-O-Sophoroside	756.211	C33H40O20	Flavonoids	136530	119040	115830	103220	102860	83471	112020	100240	98136	11049	6787.8	11415	--
Apigenin-6-C-glucoside-7-O-Sophoroside	756.211	C33H40O20	Flavonoids	10650	8447.5	18648	10545	8927.5	12840	131390	185940	185300	16350	9573.3	12506	--
Apigenin-6,8-di-C-glucoside-4'-O-glucoside	756.211	C33H40O20	Flavonoids	496250	487390	471610	511910	649050	633070	10279	9170	9044.6	9	9	9	--
Chrysoeriol-8-C-arabinoside-7-O-Sophoroside	756.211	C33H40O20	Flavonoids	93358	88210	114460	33522	40553	47926	9	9	9	9	9	9	--
Saponarin-4'-O-glucoside	756.211	C33H40O20	Flavonoids	3551.9	4339.7	4140.2	10088	11453	14720	9	9	9	9	9	9	--
6''-O-Trans-Sinapoylgenipin gentiobioside	756.248	C34H44O19	Terpenoids	236210	296720	259580	122960	163030	152560	9	9	9	9	9	9	--
Oleanolic acid-3-O-xylosyl(1→3)glucuronide	764.435	C41H64O13	Terpenoids	124200	110800	131740	203180	194500	224770	36660	29655	35106	19211	15355	14759	--
Vitexin-7-O-(6''-feruloyl)glucoside	770.206	C37H38O18	Flavonoids	361140	287180	238230	9	9	9	9	9	9	9	9	9	--
Kaempferol-3-O-sophorotrioside	772.206	C33H40O21	Flavonoids	4167.6	8368	15999	4922	8647.8	6003.2	250940	241910	218570	20369	20878	18458	ko00944
Luteolin-6,8-di-C-glucoside-7-O-glucoside	772.206	C33H40O21	Flavonoids	111980	115980	140610	66128	86765	71387	9	9	9	9	9	9	--
6-Hydroxykaempferol-3-O-rutin-6-O-glucoside	772.206	C33H40O21	Flavonoids	27318	22620	35872	16500	16381	22260	9	9	9	9	9	9	--
Kaempferol-6,8-di-C-glucoside-7-O-glucoside	772.207	C33H40O21	Flavonoids	104680	104170	91220	47553	56610	58323	111130	120840	100780	11696	7220.5	4427.4	--
Tricin-4'-O-(β-guaiacylglycerol)ether-7-O-(6''-malonyl)glucoside	774.2	C36H38O19	Flavonoids	1744900	1721300	1776700	2933800	3054500	3110600	6066	2524.3	2880.3	3186.3	2165.2	2721.1	--
Riboflavin 5'-Adenosine Diphosphate	785.157	C27H33N9O15P2	Nucleotides and derivatives	615420	521860	607040	863870	925350	807450	112860	131370	137810	188000	182710	191990	ko00740,ko01100,ko01110,ko01240
Isorhamnetin-3-O-sophoroside-7-O-rhamnoside	786.222	C34H42O21	Flavonoids	31338	39148	43304	7435	11678	12217	8551.2	4259.5	7503.5	9	9	9	--
Chrysoeriol-6,8-di-C-glucoside-4'-O-glucoside	786.222	C34H42O21	Flavonoids	201130	161960	166530	90057	82391	95721	37683	50752	34748	7264.2	3669.8	7965.8	--
6-Hydroxykaempferol-3,6-O-Diglucoside-7-O-Glucuronic Acid	802.18	C33H38O23	Flavonoids	11830	8460.3	12989	4363	3725.6	3760.5	24479	29279	28606	9	9	9	--
Luteolin-7-O-glucuronide-(2→1)-(2''-Feruloyl)glucuronide	814.159	C37H34O21	Flavonoids	40888	26195	34745	33808	51008	27782	9	9	9	9	9	9	--
Tricin-7-O-[(2''-Feruloyl)glucuronyl](2→1)glucuronide	858.185	C39H38O22	Flavonoids	16037000	15726000	14293000	16550000	13977000	14697000	9	9	9	169500	46475	32629	--
Chrysoeriol-7-O-[2''-O-(2'''-Sinapoyl)glucuronyl]glucuronide	858.185	C39H38O22	Flavonoids	339270	315250	392780	496420	394610	459890	9	9	9	9	9	9	--
Tricin-7-O-[(2''-Sinapoyl)glucuronyl](2→1)glucuronide	888.196	C40H40O23	Flavonoids	8767600	7677500	6913200	12612000	14440000	11888000	9	9	9	53072	24708	10769	--
